# Supplementary material for: Infrared Multiple Photon Dissociation Spectroscopy Confirms Reversible Water Activation in Mn+(H2O)n, n ≤ 8
Source: J Phys Chem Lett. 2022 Apr 7;13(14):3269–75. doi: 10.1021/acs.jpclett.2c00394 (PMC9014459; doi:10.1021/acs.jpclett.2c00394)
Supplement: Supplementary file 2 — jz2c00394_si_002.xlsx [file jz2c00394_si_002.xlsx]

## Sheet: Fig_1a
Raw Data	m/z	m/z	m/z		Laser Power			Processed Data for Display			m/z	m/z
lambda/nm	90.9589	108.969	126.98	Noise	Power (mw)	ErrPower (mW)	irr (s)	Wavenumber	Power	IRMPD Yield	90.959	108.969	Noise
BIRD	0	1.08819						cm-1	mW	%	%	%	%
										Total	n = 2	n = 3	Noise
4464	0	1.37802	100	0.23338	16.154	2.138	0.2	2240.14	16.154	1.35712	0	1.35712	1.0928
4405	0	1.38741	100	0.21999	18.15	2.394	0.2	2270.15	18.15	1.24689	0	1.24689	0.91673
4348	0	1.21281	100	0.22637	19.566	2.587	0.2	2299.91	19.566	0.482567	0	0.482567	0.876574
4292	0	1.15964	100	0.23904	15.257	2.025	0.2	2329.92	15.257	0.355006	0	0.355006	1.18769
4237	0	1.16231	100	0.23316	18.131	2.384	0.2	2360.16	18.131	0.309888	0	0.309888	0.974817
4184	0	1.20983	100	0.21849	19.195	2.547	0.2	2390.06	19.195	0.480145	0	0.480145	0.862438
4132	0	1.24026	100	0.21975	21.122	2.8	0.2	2420.14	21.122	0.545332	0	0.545332	0.788037
4082	0	1.27901	100	0.23464	23.166	3.083	0.2	2449.78	23.166	0.623674	0	0.623674	0.766894
4032	0	1.15768	100	0.22592	24.818	3.286	0.2	2480.16	24.818	0.212259	0	0.212259	0.690079
3984	0	1.15287	100	0.22061	24.895	3.304	0.2	2510.04	24.895	0.196965	0	0.196965	0.671807
3937	0	1.1474	100	0.20683	25.431	3.378	0.2	2540.01	25.431	0.176517	0	0.176517	0.616603
3891	0	1.17354	100	0.20334	26.612	3.552	0.2	2570.03	26.612	0.24309	0	0.24309	0.579145
3846	0	1.12358	100	0.21643	29.076	3.849	0.2	2600.1	29.076	0.0923006	0	0.0923006	0.564471
3802	0	1.21303	100	0.21842	30.587	4.1	0.2	2630.19	30.587	0.309234	0	0.309234	0.541036
3759	0	1.25788	100	0.22616	32.904	4.556	0.2	2660.28	32.904	0.390556	0	0.390556	0.520527
3717	0	1.34365	100	0.22031	33.76	4.705	0.2	2690.34	33.76	0.572565	0	0.572565	0.493783
3676	0	1.4208	100	0.21743	34.217	4.772	0.2	2720.35	34.217	0.73496	0	0.73496	0.48045
3636	0	1.38952	100	0.20993	33.143	4.597	0.2	2750.28	33.143	0.687632	0	0.687632	0.479058
3617	0	1.31549	100	0.23043	33.474	4.662	0.2	2764.72	33.474	0.513947	0	0.513947	0.521024
3597	0	1.40196	100	0.22877	34.034	4.741	0.2	2780.09	34.034	0.697189	0	0.697189	0.508321
3578	0	1.40012	100	0.2262	34.159	4.769	0.2	2794.86	34.159	0.690577	0	0.690577	0.50078
3559	0	1.58653	100	0.2167	33.458	4.649	0.2	2809.78	33.458	1.12429	0	1.12429	0.488892
3540	0	1.60913	100	0.22819	33.923	4.731	0.2	2824.86	33.923	1.15891	0	1.15891	0.507643
3521	0	1.80916	100	0.22077	34.08	4.753	0.2	2840.1	34.08	1.59335	0	1.59335	0.487902
3503	0	1.88278	100	0.23123	34.176	4.758	0.2	2854.7	34.176	1.74983	0	1.74983	0.509211
3484	0	2.01815	100	0.22067	34.96	4.879	0.2	2870.26	34.96	1.99933	0	1.99933	0.474421
3466	0	2.44078	100	0.2387	34.739	4.847	0.2	2885.17	34.739	2.91425	0	2.91425	0.514295
3448	0	2.91125	100	0.2223	34.609	4.829	0.2	2900.23	34.609	3.92444	0	3.92444	0.478538
3431	0	3.55071	100	0.21318	34.755	4.852	0.2	2914.6	34.755	5.24578	0	5.24578	0.454126
3413	0	4.0869	100	0.21873	34.554	4.821	0.2	2929.97	34.554	6.39171	0	6.39171	0.46622
3396	0	4.65881	100	0.23719	34.321	4.8	0.2	2944.64	34.321	7.62008	0	7.62008	0.506189
3378	0	4.6176	100	0.21802	35.518	4.967	0.2	2960.33	35.518	7.28119	0	7.28119	0.449776
3361	0	4.72275	100	0.23464	35.63	4.997	0.2	2975.3	35.63	7.46696	0	7.46696	0.482052
3344	0	4.86553	100	0.22243	35.543	4.961	0.2	2990.43	35.543	7.76858	0	7.76858	0.457456
3328	0	5.32479	100	0.22826	34.755	4.861	0.2	3004.81	34.755	8.8714	0	8.8714	0.477975
3311	0	5.52976	100	0.23447	33.458	4.666	0.2	3020.24	33.458	9.64219	0	9.64219	0.50901
3295	0	6.5558	100	0.21331	33.373	4.648	0.2	3034.9	33.373	11.7841	0	11.7841	0.459737
3279	0	7.50302	100	0.25009	33.059	4.597	0.2	3049.71	33.059	13.8327	0	13.8327	0.539283
3263	0	10.1275	100	0.24393	33.122	4.602	0.2	3064.66	33.122	18.9867	0	18.9867	0.512363
3247	0	14.4279	100	0.242	33.642	4.695	0.2	3079.77	33.642	26.5397	0	26.5397	0.481464
3231	0	21.1955	100	0.26722	32.173	4.452	0.2	3095.02	32.173	39.4735	0	39.4735	0.52459
3215	0	30.1509	100	0.30507	32.01	4.414	0.2	3110.42	32.01	53.3657	0	53.3657	0.560177
3200	0	52.255	100	0.34189	31.488	4.301	0.2	3125	31.488	81.5453	0	81.5453	0.544876
3185	0	58.6821	100	0.35314	30.919	4.179	0.2	3139.72	30.919	89.6653	0	89.6653	0.549787
3170	0	64.696	100	0.35072	29.493	3.9	0.2	3154.57	29.493	100	0	100	0.551379
3155	0	59.0038	100	0.34991	29.962	3.978	0.2	3169.57	29.962	92.8565	0	92.8565	0.561013
3140	0	52.2177	100	0.37017	30.36	4.062	0.2	3184.71	30.36	84.5343	0	84.5343	0.612016
3125	0	48.6301	100	0.34147	29.224	3.875	0.2	3200	29.224	83.6438	0	83.6438	0.600772
3110	0	37.9049	100	0.30908	29.835	3.94	0.2	3215.43	29.835	68.4214	0	68.4214	0.574405
3096	0	25.9801	100	0.30785	31.326	4.271	0.2	3229.97	31.326	48.2648	0	48.2648	0.596915
3082	0	20.9514	100	0.27209	32.317	4.473	0.2	3244.65	32.317	38.8996	0	38.8996	0.532854
3067	0	19.0743	100	0.27498	33.33	4.635	0.2	3260.52	33.33	34.6964	0	34.6964	0.530453
3053	0	15.8791	100	0.25957	34.089	4.754	0.2	3275.47	34.089	28.6738	0	28.6738	0.503205
3040	0	15.5193	100	0.2498	34.241	4.763	0.2	3289.47	34.241	27.9397	0	27.9397	0.483631
3026	0	14.4574	100	0.23495	34.929	4.873	0.2	3304.69	34.929	25.6117	0	25.6117	0.450097
3012	0	11.3795	100	0.27911	36.809	5.105	0.2	3320.05	36.809	19.2303	0	19.2303	0.521546
2999	0	10.6478	100	0.29246	37.397	5.175	0.2	3334.44	37.397	17.6997	0	17.6997	0.541491
2985	0	10.1717	100	0.24846	37.939	5.244	0.2	3350.08	37.939	16.6503	0	16.6503	0.455432
2972	0	10.611	100	0.25169	37.166	5.143	0.2	3364.74	37.166	17.7471	0	17.7471	0.46906
2959	0	12.4507	100	0.2155	37.115	5.153	0.2	3379.52	37.115	20.8544	0	20.8544	0.395523
2946	0	11.8433	100	0.26941	36.899	5.119	0.2	3394.43	36.899	19.964	0	19.964	0.50009
2933	0	12.9616	100	0.24059	36.991	5.137	0.2	3409.48	36.991	21.7654	0	21.7654	0.441029
2920	0	12.7061	100	0.25591	36.724	5.101	0.2	3424.66	36.724	21.5008	0	21.5008	0.473605
2907	0	13.4871	100	0.25056	37.146	5.163	0.2	3439.97	37.146	22.528	0	22.528	0.45525
2894	0	14.4047	100	0.26003	37.635	5.229	0.2	3455.43	37.635	23.6873	0	23.6873	0.462542
2882	0	14.0396	100	0.25355	38.469	5.318	0.2	3469.81	38.469	22.6114	0	22.6114	0.442663
2869	0	13.6498	100	0.25646	38.715	5.344	0.2	3485.54	38.715	21.8669	0	21.8669	0.44644
2857	0	11.1468	100	0.24607	35.021	4.898	0.2	3500.18	35.021	19.797	0	19.797	0.484304
2845	0	8.49566	100	0.2185	28.138	3.716	0.2	3514.94	28.138	18.5932	0	18.5932	0.548449
2833	0	8.63575	100	0.25878	34.039	4.753	0.2	3529.83	34.039	15.6402	0	15.6402	0.536248
2821	0	8.83828	100	0.22503	44.918	5.774	0.2	3544.84	44.918	12.1473	0	12.1473	0.352708
2809	0	7.83068	100	0.24742	41.929	5.616	0.2	3559.99	41.929	11.4283	0	11.4283	0.419368
2797	0	9.18031	100	0.25875	41.472	5.581	0.2	3575.26	41.472	13.6939	0	13.6939	0.437869
2786	0.98852	16.8072	100	0.27568	40.954	5.544	0.2	3589.38	40.954	26.5173	1.56893	24.9483	0.437545
2774	1.09856	21.0838	100	0.29411	39.851	5.433	0.2	3604.9	39.851	33.1598	1.72693	31.4329	0.462338
2762	0	17.238	100	0.25515	40.408	5.473	0.2	3620.56	40.408	26.1032	0	26.1032	0.412403
2751	0.47276	26.5236	100	0.27556	40.066	5.446	0.2	3635.04	40.066	38.96	0.710924	38.2491	0.41438
2740	0.33944	28.425	100	0.26736	38.951	5.35	0.2	3649.64	38.951	42.2174	0.517782	41.6996	0.407831
2729	2.29983	48.0887	100	0.36644	39.274	5.385	0.2	3664.35	39.274	63.7817	2.97538	60.8063	0.474078
2717	5.58249	52.349	100	0.39166	38.304	5.273	0.2	3680.53	38.304	71.7764	7.04904	64.7274	0.494551
2706	1.92973	48.6322	100	0.34229	38.08	5.261	0.2	3695.49	38.08	65.9364	2.57186	63.3645	0.456189
2695	0.35142	29.0687	100	0.30704	39.447	5.375	0.2	3710.58	39.447	42.456	0.526611	41.9294	0.460107
2685	0	22.1915	100	0.27768	40.806	5.514	0.2	3724.39	40.806	32.3953	0	32.3953	0.426262
2674	0	15.9996	100	0.26237	41.218	5.537	0.2	3739.72	41.218	23.8826	0	23.8826	0.42022
2663	0	11.625	100	0.25899	41.446	5.56	0.2	3755.16	41.446	17.4475	0	17.4475	0.42885
2653	0	10.0129	100	0.24207	42.985	5.668	0.2	3769.32	42.985	14.4598	0	14.4598	0.392202
2642	0	9.13519	100	0.24039	44.062	5.708	0.2	3785.01	44.062	12.8224	0	12.8224	0.383047
2632	0	7.49807	100	0.2444	44.739	5.76	0.2	3799.39	44.739	10.214	0	10.214	0.389444
2621	0	7.04113	100	0.22706	45.287	5.759	0.2	3815.34	45.287	9.41147	0	9.41147	0.358977
2611	0	6.8055	100	0.23213	45.337	5.785	0.2	3829.95	45.337	9.0491	0	9.0491	0.367405
2601	0	5.93529	100	0.26559	45.332	5.785	0.2	3844.68	45.332	7.7363	0	7.7363	0.423899
2591	0	4.61989	100	0.25579	45.712	5.829	0.2	3859.51	45.712	5.66099	0	5.66099	0.410008
2581	0	3.89774	100	0.23937	45.108	5.767	0.2	3874.47	45.108	4.59581	0	4.59581	0.391557
2571	0	3.23008	100	0.2294	42.903	5.676	0.2	3889.54	42.903	3.70782	0	3.70782	0.397113
2561	0	2.86751	100	0.23033	40.254	5.475	0.2	3904.72	40.254	3.29456	0	3.29456	0.426476
2551	0	2.46631	100	0.23259	38.427	5.309	0.2	3920.03	38.427	2.68361	0	2.68361	0.452921
2541	0	2.23816	100	0.2247	36.723	5.11	0.2	3935.46	36.723	2.34852	0	2.34852	0.458893
2532	0	1.94084	100	0.25028	34.765	4.854	0.2	3949.45	34.765	1.84482	0	1.84482	0.541513
2522	0	1.90423	100	0.24992	32.217	4.451	0.2	3965.11	32.217	1.90594	0	1.90594	0.583712
2513	0	1.67881	100	0.22799	30.484	4.093	0.2	3979.31	30.484	1.46114	0	1.46114	0.564026
2500	0	1.59554	100	0.21897	28.734	3.806	0.2	4000	28.734	1.33268	0	1.33268	0.575179

## Sheet: Fig_1b
Raw Data	m/z	m/z	m/z		Laser Power			Processed Data for Display			m/z	m/z
lambda/nm	90.9585	108.968	126.979	Noise	Power (mw)	ErrPower (mW)	irr (s)	Wavenumber	Power	IRMPD Yield	90.959	108.968	Noise
BIRD	0	0.69547						cm-1	mW	%	%	%	%
										Total	n = 2	n = 3	Noise
4464	0	0.90083	100	0.58448	16.409	2.313	0.3	2240.14	16.409	5.41409	0	5.41409	3.51297
4444	0	1.03877	100	0.53997	19.07	2.69	0.3	2250.23	19.07	5.36461	0	5.36461	2.78849
4425	0	0.95737	100	0.55099	18.664	2.622	0.3	2259.89	18.664	5.05585	0	5.05585	2.90993
4405	0	1.04052	100	0.51539	18.491	2.607	0.3	2270.15	18.491	5.54174	0	5.54174	2.74504
4386	0	0.99919	100	0.56652	19.065	2.692	0.3	2279.98	19.065	5.1635	0	5.1635	2.92753
4367	0	1.01253	100	0.56428	19.65	2.771	0.3	2289.9	19.65	5.07612	0	5.07612	2.82873
4348	0	0.99093	100	0.57934	19.848	2.792	0.3	2299.91	19.848	4.9192	0	4.9192	2.87622
4329	0	1.06078	100	0.57875	19.371	2.727	0.3	2310	19.371	5.39169	0	5.39169	2.9419
4310	0	0.97125	100	0.60157	18.478	2.615	0.3	2320.19	18.478	5.17998	0	5.17998	3.20848
4292	0	0.96433	100	0.56857	15.48	2.187	0.3	2329.92	15.48	6.13948	0	6.13948	3.61966
4274	0	1.02602	100	0.5757	17.286	2.449	0.3	2339.73	17.286	5.84631	0	5.84631	3.28063
4255	0	0.89215	100	0.55094	17.633	2.484	0.3	2350.18	17.633	4.9903	0	4.9903	3.08176
4237	0	0.94725	100	0.55594	18.74	2.654	0.3	2360.16	18.74	4.98278	0	4.98278	2.92414
4219	0	1.04271	100	0.61119	17.563	2.472	0.3	2370.23	17.563	5.84645	0	5.84645	3.42719
4202	0	0.92003	100	0.63319	19.612	2.765	0.3	2379.82	19.612	4.62526	0	4.62526	3.18329
4184	0	0.91545	100	0.54925	19.751	2.784	0.3	2390.06	19.751	4.57003	0	4.57003	2.74222
4167	0	1.08041	100	0.53566	20.385	2.868	0.3	2399.81	20.385	5.21771	0	5.21771	2.58664
4149	0	0.84102	100	0.55569	20.572	2.903	0.3	2410.22	20.572	4.03407	0	4.03407	2.66568
4132	0	0.7772	100	0.57483	21.657	3.05	0.3	2420.14	21.657	3.54342	0	3.54342	2.6208
4115	0	0.98333	100	0.60355	23.04	3.248	0.3	2430.13	23.04	4.20572	0	4.20572	2.58139
4098	0	0.90576	100	0.66505	23.011	3.239	0.3	2440.21	23.011	3.88151	0	3.88151	2.85016
4082	0	1.00744	100	0.55389	23.996	3.384	0.3	2449.78	23.996	4.13603	0	4.13603	2.27411
4065	0	0.90428	100	0.58991	24.346	3.432	0.3	2460.02	24.346	3.66295	0	3.66295	2.38938
4049	0	0.95085	100	0.60434	24.784	3.502	0.3	2469.75	24.784	3.7817	0	3.7817	2.40336
4032	0	1.03147	100	0.66146	25.681	3.636	0.3	2480.16	25.681	3.95571	0	3.95571	2.53679
4016	0	1.08751	100	0.70671	25.575	3.625	0.3	2490.04	25.575	4.18571	0	4.18571	2.72005
4000	0	0.77728	100	0.72505	25.54	3.61	0.3	2500	25.54	3.00508	0	3.00508	2.80326
3984	0	0.93903	100	0.65889	25.413	3.599	0.3	2510.04	25.413	3.64268	0	3.64268	2.5561
3968	0	0.92154	100	0.63761	25.302	3.587	0.3	2520.16	25.302	3.59101	0	3.59101	2.48472
3953	0	0.8563	100	0.61396	25.727	3.639	0.3	2529.72	25.727	3.28376	0	3.28376	2.35433
3937	0	1.12642	100	0.65772	26.161	3.684	0.3	2540.01	26.161	4.23687	0	4.23687	2.47389
3922	0	0.74112	100	0.67198	27.123	3.82	0.3	2549.72	27.123	2.69908	0	2.69908	2.44704
3906	0	0.93196	100	0.60748	26.594	3.77	0.3	2560.16	26.594	3.45509	0	3.45509	2.25213
3891	0	0.92257	100	0.66424	27.315	3.859	0.3	2570.03	27.315	3.33001	0	3.33001	2.39778
3876	0	0.98948	100	0.66822	27.568	3.911	0.3	2579.98	27.568	3.5366	0	3.5366	2.38841
3861	0	1.01206	100	0.64477	28.537	4.024	0.3	2590	28.537	3.49357	0	3.49357	2.22572
3846	0	0.9278	100	0.64119	29.491	4.162	0.3	2600.1	29.491	3.10185	0	3.10185	2.1436
3831	0	0.98189	100	0.62152	29.815	4.201	0.3	2610.28	29.815	3.24503	0	3.24503	2.05422
3817	0	1.13224	100	0.67877	30.815	4.336	0.3	2619.86	30.815	3.61538	0	3.61538	2.16742
3802	0	1.08405	100	0.73158	31.098	4.387	0.3	2630.19	31.098	3.43145	0	3.43145	2.31569
3788	0	1.0656	100	0.68997	31.725	4.505	0.3	2639.92	31.725	3.30717	0	3.30717	2.14132
3774	0	0.85348	100	0.66483	32.568	4.65	0.3	2649.71	32.568	2.58575	0	2.58575	2.01409
3759	0	1.00059	100	0.59862	33.151	4.726	0.3	2660.28	33.151	2.97371	0	2.97371	1.77906
3745	0	0.95746	100	0.58315	33.617	4.824	0.3	2670.23	33.617	2.80728	0	2.80728	1.70971
3731	0	0.90826	100	0.63176	33.365	4.76	0.3	2680.25	33.365	2.68444	0	2.68444	1.86727
3717	0	0.91368	100	0.60493	33.905	4.868	0.3	2690.34	33.905	2.65724	0	2.65724	1.75946
3704	0	0.8894	100	0.61616	33.669	4.808	0.3	2699.78	33.669	2.60552	0	2.60552	1.80489
3690	0	0.99774	100	0.66034	33.529	4.792	0.3	2710.03	33.529	2.93188	0	2.93188	1.94034
3676	0	1.12229	100	0.61108	34.198	4.888	0.3	2720.35	34.198	3.22922	0	3.22922	1.75835
3663	0	1.14254	100	0.62699	33.961	4.874	0.3	2730	33.961	3.30977	0	3.30977	1.81633
3650	0	0.69547	100	0.61428	33.809	4.815	0.3	2739.73	33.809	2.03287	0	2.03287	1.79536
3636	0	1.01005	100	0.59479	33.044	4.714	0.3	2750.28	33.044	3.01134	0	3.01134	1.77308
3623	0	0.92726	100	0.64701	33.064	4.709	0.3	2760.14	33.064	2.76485	0	2.76485	1.92941
3610	0	1.01702	100	0.60181	33.655	4.813	0.3	2770.08	33.655	2.97678	0	2.97678	1.76159
3597	0	0.95653	100	0.61599	34.346	4.904	0.3	2780.09	34.346	2.74509	0	2.74509	1.76787
3584	0	0.99343	100	0.62525	33.963	4.866	0.3	2790.18	33.963	2.88211	0	2.88211	1.81388
3571	0	0.90275	100	0.65149	34.041	4.863	0.3	2800.34	34.041	2.61534	0	2.61534	1.88748
3559	0	0.99423	100	0.64141	33.675	4.832	0.3	2809.78	33.675	2.90882	0	2.90882	1.87667
3546	0	1.07737	100	0.66821	34.657	4.956	0.3	2820.08	34.657	3.0604	0	3.0604	1.89815
3534	0	0.98881	100	0.66943	34.94	4.975	0.3	2829.65	34.94	2.78842	0	2.78842	1.8879
3521	0	1.02451	100	0.70519	34.544	4.923	0.3	2840.1	34.544	2.9212	0	2.9212	2.01065
3509	0	0.93727	100	0.61792	34.565	4.945	0.3	2849.81	34.565	2.67329	0	2.67329	1.76242
3497	0	1.17328	100	0.62232	36.301	5.182	0.3	2859.59	36.301	3.17893	0	3.17893	1.68609
3484	0	1.06353	100	0.57614	35.602	5.072	0.3	2870.26	35.602	2.94116	0	2.94116	1.59342
3472	0	1.0572	100	0.60516	34.958	5.005	0.3	2880.18	34.958	2.97769	0	2.97769	1.70447
3460	0	1.20955	100	0.60956	36.102	5.151	0.3	2890.17	36.102	3.29402	0	3.29402	1.6601
3448	0	1.18617	100	0.6601	34.924	4.979	0.3	2900.23	34.924	3.34017	0	3.34017	1.85885
3436	0	1.08923	100	0.70194	35.155	5.031	0.3	2910.36	35.155	3.04989	0	3.04989	1.96551
3425	0	1.20916	100	0.80134	35.719	5.122	0.3	2919.71	35.719	3.32823	0	3.32823	2.20582
3413	0	1.2309	100	0.752	34.968	5.017	0.3	2929.97	34.968	3.46003	0	3.46003	2.11404
3401	0	1.21035	100	0.70049	34.949	5.009	0.3	2940.31	34.949	3.40497	0	3.40497	1.97055
3390	0	1.11476	100	0.74635	35.115	5.048	0.3	2949.85	35.115	3.1242	0	3.1242	2.09159
3378	0	1.20691	100	0.75741	35.682	5.127	0.3	2960.33	35.682	3.32554	0	3.32554	2.08707
3367	0	1.27467	100	0.70499	35.857	5.149	0.3	2970	35.857	3.49275	0	3.49275	1.93175
3356	0	1.49782	100	0.69812	35.664	5.122	0.3	2979.74	35.664	4.11738	0	4.11738	1.91905
3344	0	1.10104	100	0.78779	35.535	5.082	0.3	2990.43	35.535	3.04948	0	3.04948	2.18196
3333	0	1.25052	100	0.83026	35.011	5.014	0.3	3000.3	35.011	3.51035	0	3.51035	2.33057
3322	0	1.3742	100	0.70428	34.084	4.857	0.3	3010.23	34.084	3.95762	0	3.95762	2.02815
3311	0	1.1425	100	0.68176	33.821	4.831	0.3	3020.24	33.821	3.32347	0	3.32347	1.98331
3300	0	1.17185	100	0.64306	33.296	4.767	0.3	3030.3	33.296	3.46164	0	3.46164	1.89953
3289	0	1.31824	100	0.703	33.631	4.801	0.3	3040.44	33.631	3.84968	0	3.84968	2.0531
3279	0	1.28329	100	0.63651	33.278	4.755	0.3	3049.71	33.278	3.78855	0	3.78855	1.87902
3268	0	1.43346	100	0.6437	33.939	4.877	0.3	3059.98	33.939	4.14341	0	4.14341	1.86061
3257	0	1.45838	100	0.67424	32.777	4.687	0.3	3070.31	32.777	4.36377	0	4.36377	2.01734
3247	0	1.39903	100	0.69566	34.367	4.921	0.3	3079.77	34.367	3.99481	0	3.99481	1.98655
3236	0	1.44721	100	0.65094	32.285	4.596	0.3	3090.23	32.285	4.39698	0	4.39698	1.97781
3226	0	1.70116	100	0.73248	33.37	4.782	0.3	3099.81	33.37	4.98787	0	4.98787	2.14758
3215	0	1.91156	100	0.84334	32.426	4.608	0.3	3110.42	32.426	5.75603	0	5.75603	2.53938
3205	0	2.03193	100	0.67685	32.808	4.668	0.3	3120.12	32.808	6.04024	0	6.04024	2.0121
3195	0	2.27385	100	0.6459	31.136	4.388	0.3	3129.89	31.136	7.1054	0	7.1054	2.0182
3185	0	2.23074	100	0.85328	31.348	4.46	0.3	3139.72	31.348	6.92657	0	6.92657	2.64956
3175	0	2.44332	100	0.71024	29.908	4.22	0.3	3149.61	29.908	7.93514	0	7.93514	2.30668
3165	0	2.59138	100	0.6911	30.068	4.216	0.3	3159.56	30.068	8.35921	0	8.35921	2.22921
3155	0	2.68482	100	0.70346	30.207	4.263	0.3	3169.57	30.207	8.61293	0	8.61293	2.25683
3145	0	2.91116	100	0.68008	30.819	4.35	0.3	3179.65	30.819	9.1335	0	9.1335	2.13356
3135	0	2.78476	100	0.58399	30.425	4.291	0.3	3189.79	30.425	8.86094	0	8.86094	1.85834
3125	0	3.09204	100	0.62344	29.358	4.146	0.3	3200	29.358	10.1659	0	10.1659	2.04959
3115	0	2.86269	100	0.67306	30.184	4.251	0.3	3210.27	30.184	9.17466	0	9.17466	2.15702
3106	0	2.97419	100	0.70179	30.745	4.321	0.3	3219.58	30.745	9.34805	0	9.34805	2.20569
3096	0	2.53693	100	0.65353	31.63	4.495	0.3	3229.97	31.63	7.78375	0	7.78375	2.00524
3086	0	2.29219	100	0.71289	31.91	4.551	0.3	3240.44	31.91	6.98763	0	6.98763	2.17319
3077	0	1.89612	100	0.581	33.006	4.699	0.3	3249.92	33.006	5.60997	0	5.60997	1.71905
3067	0	1.86177	100	0.62552	33.372	4.755	0.3	3260.52	33.372	5.44974	0	5.44974	1.83109
3058	0	1.49538	100	0.64629	33.802	4.828	0.3	3270.11	33.802	4.33713	0	4.33713	1.87462
3049	0	1.46656	100	0.65332	34.054	4.866	0.3	3279.76	34.054	4.22351	0	4.22351	1.8815
3040	0	1.68152	100	0.83068	34.124	4.881	0.3	3289.47	34.124	4.82226	0	4.82226	2.38211
3030	0	1.47604	100	0.7154	34.197	4.899	0.3	3300.33	34.197	4.23262	0	4.23262	2.05142
3021	0	1.41236	100	0.67384	35.531	5.075	0.3	3310.16	35.531	3.90035	0	3.90035	1.86098
3012	0	1.31284	100	0.71434	36.431	5.212	0.3	3320.05	36.431	3.53932	0	3.53932	1.9259
3003	0	1.28717	100	0.65213	36.951	5.256	0.3	3330	36.951	3.42219	0	3.42219	1.73372
2994	0	1.3223	100	0.68993	36.961	5.264	0.3	3340.01	36.961	3.51334	0	3.51334	1.83313
2985	0	1.25703	100	0.62095	37.608	5.365	0.3	3350.08	37.608	3.28462	0	3.28462	1.62246
2976	0	1.20549	100	0.64713	36.928	5.26	0.3	3360.22	36.928	3.20956	0	3.20956	1.72294
2967	0	1.52316	100	0.64521	36.979	5.272	0.3	3370.41	36.979	4.03716	0	4.03716	1.71007
2959	0	1.41596	100	0.64197	37.035	5.249	0.3	3379.52	37.035	3.75136	0	3.75136	1.70077
2950	0	1.54588	100	0.65433	37.054	5.278	0.3	3389.83	37.054	4.08808	0	4.08808	1.73051
2941	0	1.41758	100	0.65203	36.93	5.255	0.3	3400.2	36.93	3.76634	0	3.76634	1.73228
2933	0	1.25043	100	0.65621	36.881	5.271	0.3	3409.48	36.881	3.3321	0	3.3321	1.74861
2924	0.71453	1.27709	100	0.70797	36.475	5.175	0.3	3419.97	36.475	5.3274	1.9113	3.41611	1.89356
2915	0	1.63986	100	0.67432	37.284	5.311	0.3	3430.53	37.284	4.30599	0	4.30599	1.77054
2907	0	1.82954	100	0.71991	37.185	5.325	0.3	3439.97	37.185	4.80796	0	4.80796	1.89193
2899	0	1.88059	100	0.77475	37.348	5.322	0.3	3449.47	37.348	4.91806	0	4.91806	2.02595
2890	0	1.80089	100	0.68115	38.192	5.438	0.3	3460.21	38.192	4.60902	0	4.60902	1.7433
2882	0	1.88248	100	0.64065	38.651	5.498	0.3	3469.81	38.651	4.7569	0	4.7569	1.61884
2874	0	1.98728	100	0.64955	38.637	5.461	0.3	3479.47	38.637	5.01849	0	5.01849	1.64029
2865	0	2.32669	100	0.68869	38.914	5.517	0.3	3490.4	38.914	5.81433	0	5.81433	1.72093
2857	0	2.2596	100	0.6474	35.408	5.055	0.3	3500.18	35.408	6.20991	0	6.20991	1.7792
2849	0	2.45437	100	0.71936	31.267	4.416	0.3	3510	31.267	7.62398	0	7.62398	2.23443
2841	0	2.12507	100	0.7721	25.527	3.614	0.3	3519.89	25.527	8.11157	0	8.11157	2.94697
2833	0	2.8171	100	0.70786	34.222	4.903	0.3	3529.83	34.222	7.96678	0	7.96678	2.00194
2825	0	3.21804	100	0.7051	43.203	6	0.3	3539.82	43.203	7.18082	0	7.18082	1.57334
2817	0	3.83299	100	0.71847	43.852	6.073	0.3	3549.88	43.852	8.37658	0	8.37658	1.57003
2809	0	4.32181	100	0.75182	41.74	5.859	0.3	3559.99	41.74	9.87631	0	9.87631	1.71813
2801	0	5.61955	100	0.74981	41.426	5.791	0.3	3570.15	41.426	12.7803	0	12.7803	1.70521
2793	1.60891	13.5931	100	0.96137	41.593	5.809	0.3	3580.38	41.593	31.5701	3.34122	28.2288	1.99645
2786	4.5462	22.9687	100	0.88453	41.006	5.758	0.3	3589.38	41.006	52.3614	8.65148	43.71	1.68336
2778	9.51665	39.1352	100	1.0499	40.244	5.679	0.3	3599.71	40.244	80.9247	15.8295	65.0952	1.74639
2770	7.28335	40.0766	100	0.9708	40.154	5.643	0.3	3610.11	40.154	79.6447	12.2484	67.3963	1.63259
2762	2.49069	29.2909	100	1.00961	40.659	5.715	0.3	3620.56	40.659	59.0223	4.6255	54.3968	1.87492
2755	0.87079	16.2074	100	0.7513	40.61	5.711	0.3	3629.76	40.61	35.7428	1.82254	33.9203	1.57236
2747	1.16173	15.2777	100	0.76189	39.531	5.561	0.3	3640.33	39.531	35.5389	2.5114	33.0275	1.647
2740	1.01658	12.9215	100	0.81155	39.061	5.515	0.3	3649.64	39.061	31.1633	2.27286	28.8904	1.81457
2732	6.08813	25.2922	100	0.91845	39.462	5.556	0.3	3660.32	39.462	60.2286	11.685	48.5436	1.76284
2725	8.97266	33.9046	100	0.98593	39.18	5.547	0.3	3669.72	39.18	76.2173	15.9496	60.2677	1.75267
2717	15.3063	47.2816	100	1.12927	38.305	5.443	0.3	3680.53	38.305	100	24.4558	75.5442	1.8044
2710	7.31679	37.2838	100	1.04742	38.128	5.412	0.3	3690.04	38.128	80.4971	13.2057	67.2914	1.89055
2703	5.5984	38.1576	100	1.00984	38.666	5.467	0.3	3699.59	38.666	78.3314	10.0222	68.3092	1.80788
2695	1.70289	25.2796	100	0.88766	39.913	5.638	0.3	3710.58	39.913	52.9756	3.34325	49.6324	1.74267
2688	1.12853	20.4365	100	0.87567	40.821	5.752	0.3	3720.24	40.821	43.2423	2.26286	40.9795	1.75583
2681	0	15.2481	100	0.82738	41.331	5.783	0.3	3729.95	41.331	31.8537	0	31.8537	1.72839
2674	0	11.5092	100	0.73709	41.269	5.787	0.3	3739.72	41.269	24.8865	0	24.8865	1.59379
2667	0	8.96509	100	0.78818	41.224	5.764	0.3	3749.53	41.224	19.8596	0	19.8596	1.74591
2660	0	8.09097	100	0.71817	41.977	5.845	0.3	3759.4	41.977	17.744	0	17.744	1.57497
2653	0	6.90955	100	0.76015	42.964	5.963	0.3	3769.32	42.964	14.9687	0	14.9687	1.64671
2646	0	6.09366	100	0.77864	43.712	6.074	0.3	3779.29	43.712	13.0751	0	13.0751	1.67067
2639	0	5.62619	100	0.70682	44.188	6.078	0.3	3789.31	44.188	11.9947	0	11.9947	1.50697
2632	0	4.61065	100	0.83022	44.856	6.172	0.3	3799.39	44.856	9.77722	0	9.77722	1.76049
2625	0	5.02374	100	0.78611	45.414	6.2	0.3	3809.52	45.414	10.4809	0	10.4809	1.64004
2618	0	3.83555	100	0.7262	45.116	6.172	0.3	3819.71	45.116	8.14719	0	8.14719	1.54258
2611	0	3.8613	100	0.74034	45.318	6.205	0.3	3829.95	45.318	8.16314	0	8.16314	1.56513
2604	0	3.42992	100	0.7134	45.073	6.189	0.3	3840.25	45.073	7.32112	0	7.32112	1.52264
2597	0	2.86969	100	0.72382	45.107	6.165	0.3	3850.6	45.107	6.15391	0	6.15391	1.55216
2591	0	2.68057	100	0.73868	45.403	6.21	0.3	3859.51	45.403	5.72149	0	5.72149	1.57666
2584	0	2.17084	100	0.77762	44.833	6.184	0.3	3869.97	44.833	4.71578	0	4.71578	1.68926
2577	0	2.06736	100	0.76979	43.578	6.044	0.3	3880.48	43.578	4.62507	0	4.62507	1.72216
2571	0	2.03384	100	0.88984	42.095	5.88	0.3	3889.54	42.095	4.71189	0	4.71189	2.06153
2564	0	1.97675	100	0.88877	40.179	5.685	0.3	3900.16	40.179	4.80062	0	4.80062	2.15835
2558	0	1.75309	100	0.78151	38.874	5.522	0.3	3909.3	38.874	4.41016	0	4.41016	1.96587
2551	0	1.43702	100	0.92138	37.933	5.419	0.3	3920.03	37.933	3.71633	0	3.71633	2.38268
2545	0	1.33308	100	0.84641	36.996	5.301	0.3	3929.27	36.996	3.53826	0	3.53826	2.24668
2538	0	1.41183	100	0.76564	35.622	5.11	0.3	3940.11	35.622	3.88899	0	3.88899	2.10903
2532	0	1.19463	100	0.73275	34.169	4.905	0.3	3949.45	34.169	3.43785	0	3.43785	2.10872
2525	0	1.20708	100	0.87691	32.78	4.68	0.3	3960.4	32.78	3.62056	0	3.62056	2.63035
2519	0	1.29354	100	0.87322	31.556	4.489	0.3	3969.83	31.556	4.02682	0	4.02682	2.7185
2513	0	1.28457	100	0.75317	30.655	4.32	0.3	3979.31	30.655	4.11694	0	4.11694	2.41375
2506	0	1.24983	100	0.93731	29.945	4.223	0.3	3990.42	29.945	4.1019	0	4.1019	3.07609
2500	0	1.08698	100	0.80156	29.145	4.116	0.3	4000	29.145	3.67129	0	3.67129	2.70712

## Sheet: Fig_1c
Raw Data	m/z	m/z	m/z	m/z		Laser Power			Processed Data for Display			m/z	m/z	m/z
lambda/nm	144.99	163	181.01	199.02	Noise	Power (mw)	ErrPower (mW)	irr (s)	Wavenumber	Power	IRMPD Yield	144.99	163	181.01	Noise
BIRD	1.20765	0	14.7841						cm-1	mW	%	%	%	%	%
											Total	n = 5	n = 6	n = 7	Noise
4464	1.01526	0	16.514	100	0.68055	15.37	2.044	0.2	2240.14	15.37	4.1683	0	0	4.1683	1.6398
4425	1.18405	0	17.3975	100	0.72756	18.08	2.396	0.2	2259.89	18.08	5.30707	0	0	5.30707	1.47747
4386	1.19776	0	16.9735	100	0.71165	18.799	2.482	0.2	2279.98	18.799	4.2937	0	0	4.2937	1.39566
4348	1.29826	0	17.0845	100	0.64986	19.19	2.554	0.2	2299.91	19.19	4.58459	0.173737	0	4.41086	1.24605
4310	1.01562	0	16.3651	100	0.58127	18.595	2.462	0.2	2320.19	18.595	3.15328	0	0	3.15328	1.15937
4274	1.35391	0	16.4194	100	0.61472	16.839	2.245	0.2	2339.73	16.839	3.91625	0.321509	0	3.59474	1.35128
4237	0.94592	0	16.4444	100	0.64341	18.066	2.385	0.2	2360.16	18.066	3.40579	0	0	3.40579	1.31986
4202	0.96463	0	16.7922	100	0.66573	18.86	2.507	0.2	2379.82	18.86	3.93248	0	0	3.93248	1.30369
4167	1.16497	0	17.3477	100	0.60022	19.497	2.573	0.2	2399.81	19.497	4.82998	0	0	4.82998	1.13084
4132	1.01802	0	18.0784	100	0.59268	20.746	2.75	0.2	2420.14	20.746	5.79165	0	0	5.79165	1.04199
4098	1.27711	0	17.3774	100	0.58972	21.869	2.905	0.2	2440.21	21.869	4.46832	0.116559	0	4.35176	0.989593
4065	0.91937	0	17.4393	100	0.63212	23.132	3.072	0.2	2460.02	23.132	4.21256	0	0	4.21256	1.0029
4032	1.42705	0	18.5762	100	0.66895	24.34	3.228	0.2	2480.16	24.34	5.96977	0.326503	0	5.64327	0.995507
4000	1.00659	0	17.9246	100	0.61737	24.619	3.272	0.2	2500	24.619	4.65961	0	0	4.65961	0.916007
3968	0.99142	0	18.149	100	0.60952	24.415	3.254	0.2	2520.16	24.415	5.02334	0	0	5.02334	0.909936
3937	1.19878	0	18.1959	100	0.60585	25.074	3.337	0.2	2540.01	25.074	4.95723	0	0	4.95723	0.880287
3906	1.08891	0	17.6728	100	0.6519	25.716	3.436	0.2	2560.16	25.716	4.1132	0	0	4.1132	0.928245
3876	1.35442	0	17.6294	100	0.63549	26.657	3.522	0.2	2579.98	26.657	4.10591	0.201407	0	3.9045	0.87206
3846	1.23445	0	17.3831	100	0.58668	28.498	3.78	0.2	2600.1	28.498	3.38253	0.0345236	0	3.34801	0.755759
3817	0.87951	0	17.3642	100	0.66821	29.642	3.921	0.2	2619.86	29.642	3.19686	0	0	3.19686	0.827933
3788	1.40721	0	17.0998	100	0.65245	30.414	4.057	0.2	2639.92	30.414	3.03923	0.241137	0	2.79809	0.788385
3759	1.12676	0	17.2534	100	0.61604	31.894	4.365	0.2	2660.28	31.894	2.84661	0	0	2.84661	0.710164
3731	1.02598	0	18.1168	100	0.65081	31.977	4.395	0.2	2680.25	31.977	3.79989	0	0	3.79989	0.742047
3704	1.30265	0	17.9393	100	0.66594	32.513	4.481	0.2	2699.78	32.513	3.6477	0.106617	0	3.54108	0.747377
3676	1.47886	0	17.6888	100	0.66159	33.163	4.586	0.2	2720.35	33.163	3.49696	0.298625	0	3.19833	0.728466
3650	1.06568	0	18.905	100	0.60418	32.27	4.481	0.2	2739.73	32.27	4.62065	0	0	4.62065	0.677458
3623	1.01861	0	19.4092	100	0.58245	32.011	4.39	0.2	2760.14	32.011	5.2028	0	0	5.2028	0.655204
3597	1.21603	0	19.7685	100	0.63825	32.812	4.538	0.2	2780.09	32.812	5.46007	0.00916442	0	5.4509	0.697994
3571	1.21507	0	21.1466	100	0.65676	32.572	4.502	0.2	2800.34	32.572	6.92661	0.00806851	0	6.91854	0.714161
3546	1.14479	0	22.3368	100	0.65899	33.083	4.586	0.2	2820.08	33.083	7.99698	0	0	7.99698	0.697759
3521	1.18003	0	24.9295	100	0.65968	32.753	4.533	0.2	2840.1	32.753	10.5951	0	0	10.5951	0.68892
3497	1.27012	0.66241	25.0768	100	0.59536	34.205	4.775	0.2	2859.59	34.205	10.9309	0.0619788	0.657201	10.2118	0.590678
3472	1.27259	0.9889	28.6875	100	0.67826	33.254	4.621	0.2	2880.18	33.254	14.7409	0.0640007	0.974597	13.7023	0.66845
3448	1.18094	1.45853	31.6924	100	0.71804	33.141	4.615	0.2	2900.23	33.141	17.6397	0	1.40079	16.2389	0.689614
3425	1.40947	2.59975	34.9122	100	0.70735	33.994	4.733	0.2	2919.71	33.994	20.6725	0.181952	2.34383	18.1467	0.637717
3401	1.53301	4.79206	40.6028	100	0.75655	33.284	4.611	0.2	2940.31	33.284	26.7438	0.281269	4.14267	22.3199	0.654027
3378	1.64621	6.3866	45.9765	100	0.79799	34.118	4.782	0.2	2960.33	34.118	30.4172	0.350884	5.10981	24.9565	0.638458
3356	2.63082	9.76202	54.9987	100	0.92613	34.203	4.77	0.2	2979.74	34.203	37.396	1.03543	7.10236	29.2582	0.673807
3333	3.73672	13.3863	62.7744	100	0.96397	33.613	4.669	0.2	3000.3	33.613	43.701	1.72947	9.15403	32.8175	0.659197
3311	6.38137	18.9883	70.1598	100	0.93827	32.258	4.481	0.2	3020.24	32.258	51.7408	3.3656	12.3522	36.0229	0.610362
3289	9.19456	31.9489	76.4447	100	1.12319	32.173	4.443	0.2	3040.44	32.173	59.0143	4.63935	18.5582	35.8167	0.652426
3268	9.68273	40.9049	83.7937	100	1.16956	32.28	4.469	0.2	3059.98	32.28	63.2704	4.5293	21.8606	36.8805	0.625043
3247	9.14386	46.8947	95.598	100	1.30813	32.575	4.513	0.2	3079.77	32.575	66.5754	3.89515	23.0162	39.664	0.642039
3226	10.7749	57.6803	109.592	100	1.44492	31.393	4.253	0.2	3099.81	31.393	74.2148	4.38138	26.4152	43.4183	0.661714
3205	14.9598	77.9252	113.035	100	1.47884	30.982	4.189	0.2	3120.12	30.982	79.6604	5.76796	32.6836	41.2089	0.620261
3185	17.0344	93.4029	112.582	100	1.69225	29.792	3.952	0.2	3139.72	29.792	85.2715	6.5188	38.4712	40.2814	0.697013
3165	19.7518	128.116	144.66	100	2.03122	28.489	3.772	0.2	3159.56	28.489	97.1228	6.51292	44.9959	45.614	0.713387
3145	19.2359	132.629	170.193	100	2.101	29.378	3.889	0.2	3179.65	29.378	96.6605	5.69361	41.8862	49.0806	0.663529
3125	18.6187	125.396	175.827	100	2.20288	28.346	3.756	0.2	3200	28.346	100	5.73015	41.2691	53.0008	0.72499
3106	16.5213	106.293	166.494	100	1.88652	29.339	3.892	0.2	3219.58	29.339	94.0147	5.26756	36.5624	52.1848	0.648923
3086	12.3363	85.8758	150.679	100	1.7738	30.636	4.11	0.2	3240.44	30.636	86.0352	4.11102	31.7233	50.2009	0.655256
3067	10.9332	73.4011	141.495	100	1.76024	32.296	4.447	0.2	3260.52	32.296	79.0047	3.6617	27.6359	47.7071	0.662738
3049	8.57402	59.5277	133.037	100	1.45983	32.977	4.577	0.2	3279.76	32.977	74.1804	2.95139	23.8502	47.3788	0.58489
3030	8.2923	48.0697	123.974	100	1.46695	33.066	4.58	0.2	3300.33	33.066	70.8363	3.05365	20.7191	47.0635	0.63229
3012	5.53398	36.4737	106.946	100	1.24936	35.281	4.91	0.2	3320.05	35.281	60.9473	1.98311	16.7189	42.2453	0.572685
2994	4.4535	28.9372	98.22	100	1.15141	35.743	5.004	0.2	3340.01	35.743	56.5202	1.58673	14.1459	40.7876	0.562866
2976	3.89047	28.3811	96.701	100	1.18181	35.764	4.972	0.2	3360.22	35.764	55.8819	1.32696	14.0377	40.5172	0.584539
2959	4.17471	29.8878	93.8103	100	1.20474	35.751	4.987	0.2	3379.52	35.751	55.6454	1.4757	14.8651	39.3046	0.599192
2941	4.43567	28.5058	89.78	100	1.12736	35.463	4.961	0.2	3400.2	35.463	54.8479	1.65886	14.649	38.54	0.579345
2924	4.86374	33.1295	93.6959	100	1.20803	35.085	4.877	0.2	3419.97	35.085	57.5983	1.82013	16.4931	39.2851	0.601401
2907	6.01677	42.6764	92.772	100	1.08279	35.765	4.983	0.2	3439.97	35.765	58.6207	2.2468	19.9383	36.4356	0.505875
2890	6.4874	39.0333	91.9303	100	1.28628	36.83	5.128	0.2	3460.21	36.83	56.1032	2.43877	18.0298	35.6346	0.594145
2874	6.79847	40.5174	105.237	100	1.47605	37.287	5.18	0.2	3479.47	37.287	58.3282	2.38796	17.3059	38.6344	0.630455
2857	4.86084	35.5598	104.852	100	1.17698	34.119	4.767	0.2	3500.18	34.119	62.2619	1.75938	17.1257	43.3769	0.566838
2841	2.30778	14.8221	73.0236	100	1.10062	24.471	3.235	0.2	3519.89	24.471	65.5583	0.972507	13.1026	51.4832	0.97294
2825	3.05726	19.8892	78.4093	100	0.99791	41.968	5.61	0.2	3539.82	41.968	41.3413	0.895755	9.63222	30.8133	0.483282
2809	2.27358	14.1238	65.5157	100	0.9686	40.73	5.536	0.2	3559.99	40.73	36.7504	0.594244	7.87387	28.2823	0.539984
2793	2.17653	10.5793	59.6957	100	0.85499	40.308	5.49	0.2	3580.38	40.308	33.7286	0.5788	6.31996	26.8298	0.510764
2778	1.62089	9.55534	58.9175	100	0.89365	38.979	5.351	0.2	3599.71	38.979	33.9334	0.259189	5.99322	27.681	0.560507
2762	2.10244	12.0064	50.7962	100	0.76096	39.205	5.37	0.2	3620.56	39.205	31.5649	0.57743	7.74802	23.2395	0.491066
2747	2.73919	13.443	57.5977	100	0.88018	38.338	5.294	0.2	3640.33	38.338	35.9905	0.953844	8.37233	26.6643	0.548177
2732	2.28297	12.4895	52.4544	100	0.82081	38.033	5.273	0.2	3660.32	38.033	33.5589	0.704331	8.18062	24.674	0.537628
2717	25.8069	47.6152	78.8834	100	1.33135	37.101	5.141	0.2	3680.53	37.101	58.5757	10.5706	20.4609	27.5443	0.572098
2703	33.7562	81.6956	105.408	100	1.55206	37.391	5.176	0.2	3699.59	37.391	67.7093	10.7573	27.0005	29.9514	0.512959
2688	14.3016	53.0931	92.2779	100	1.25876	39.544	5.394	0.2	3720.24	39.544	56.1758	5.11942	20.7582	30.2983	0.492146
2674	3.01332	14.0102	59.4481	100	1.09567	40.16	5.455	0.2	3739.72	40.16	35.3549	1.05555	8.19	26.1093	0.640499
2660	1.2238	4.18	38.6907	100	0.68498	40.8	5.504	0.2	3759.4	40.8	20.2574	0.0116414	3.01308	17.2327	0.493756
2646	1.29954	2.19603	31.4119	100	0.73659	42.789	5.647	0.2	3779.29	42.789	14.0057	0.0680377	1.626	12.3117	0.54539
2632	1.09307	1.44337	26.2117	100	0.66412	43.734	5.7	0.2	3799.39	43.734	9.82338	0	1.10161	8.72177	0.506872
2618	1.23769	1.17541	24.3218	100	0.6172	44.169	5.756	0.2	3819.71	44.169	8.27468	0.0231376	0.905331	7.34621	0.475384
2604	1.28002	0	22.404	100	0.63246	44.181	5.745	0.2	3840.25	44.181	6.09099	0.0573048	0	6.03368	0.500802
2591	0.9508	0.83752	21.0231	100	0.68547	44.7	5.739	0.2	3859.51	44.7	5.57021	0	0.659244	4.91096	0.53956
2577	0.93225	0	18.7701	100	0.57204	43.292	5.683	0.2	3880.48	43.292	3.33587	0	0	3.33587	0.478737
2564	0.96868	0	18.4277	100	0.66992	40.072	5.473	0.2	3900.16	40.072	3.30523	0	0	3.30523	0.607704
2551	1.18712	0	17.6019	100	0.63171	37.494	5.199	0.2	3920.03	37.494	2.75384	0	0	2.75384	0.617363
2538	0.94061	0	16.9153	100	0.60336	35.182	4.916	0.2	3940.11	35.182	2.23458	0	0	2.23458	0.632631
2525	1.02861	0	16.3364	100	0.62568	32.078	4.427	0.2	3960.4	32.078	1.79524	0	0	1.79524	0.723616
2513	0.96872	0	16.4215	100	0.5975	29.716	3.948	0.2	3979.31	29.716	2.04253	0	0	2.04253	0.745327
2500	0.98834	0	15.7882	100	0.58277	28.048	3.724	0.2	4000	28.048	1.33528	0	0	1.33528	0.775013

## Sheet: Fig_1d
Raw Data	m/z	m/z	m/z		Laser Power			Processed Data for Display			m/z	m/z
lambda/nm	90.959	108.969	126.98	Noise	Power (mw)	ErrPower (mW)	irr (s)	Wavenumber	Power	IRMPD Yield	90.9589	108.969	Noise
BIRD	0.59455	0						cm-1	mW	%	%	%	%
										Total	n = 2	n = 3	Noise
4464	0.52926	0	100	0.18902	14.584	1.94	0.2	2240.14	14.584	0	0	0	1.47042
4444	0.48913	0	100	0.17463	15.938	2.119	0.2	2250.23	15.938	0	0	0	1.24307
4425	0.31031	0	100	0.20001	16.814	2.235	0.2	2259.89	16.814	0	0	0	1.34955
4405	0.42408	0	100	0.19835	16.672	2.216	0.2	2270.15	16.672	0	0	0	1.34975
4386	0.33363	0	100	0.18885	17.762	2.365	0.2	2279.98	17.762	0	0	0	1.20624
4367	0.28936	0	100	0.18158	18.941	2.513	0.2	2289.9	18.941	0	0	0	1.08761
4348	0.3424	0	100	0.20943	19.127	2.539	0.2	2299.91	19.127	0	0	0	1.24223
4329	0.29173	0	100	0.18924	18.559	2.447	0.2	2310	18.559	0	0	0	1.15682
4310	0.30898	0	100	0.20134	17.579	2.331	0.2	2320.19	17.579	0	0	0	1.29941
4292	0.2711	0	100	0.20706	15.354	2.028	0.2	2329.92	15.354	0	0	0	1.52997
4274	0.28167	0	100	0.20395	16.566	2.187	0.2	2339.73	16.566	0	0	0	1.39674
4255	0.22516	0	100	0.17795	17.228	2.275	0.2	2350.18	17.228	0	0	0	1.17185
4237	0.28318	0	100	0.21319	17.791	2.355	0.2	2360.16	17.791	0	0	0	1.35949
4219	0.29372	0	100	0.22085	16.894	2.229	0.2	2370.23	16.894	0	0	0	1.48311
4202	0.29679	0	100	0.19742	18.52	2.439	0.2	2379.82	18.52	0	0	0	1.20937
4184	0.28174	0	100	0.20987	19.008	2.514	0.2	2390.06	19.008	0	0	0	1.25263
4167	0.23125	0	100	0.21107	19.68	2.601	0.2	2399.81	19.68	0	0	0	1.21678
4149	0.22881	0	100	0.21785	19.897	2.625	0.2	2410.22	19.897	0	0	0	1.24216
4132	0.20851	0	100	0.19876	20.905	2.762	0.2	2420.14	20.905	0	0	0	1.07867
4115	0.27564	0	100	0.22093	22.185	2.941	0.2	2430.13	22.185	0	0	0	1.12981
4098	0	0	100	0.22658	22.099	2.926	0.2	2440.21	22.099	0	0	0	1.16321
4082	0.22865	0	100	0.21695	23.035	3.045	0.2	2449.78	23.035	0	0	0	1.06851
4065	0.27337	0	100	0.25218	23.553	3.122	0.2	2460.02	23.553	0	0	0	1.21471
4049	0.26015	0	100	0.23096	24.004	3.172	0.2	2469.75	24.004	0	0	0	1.0916
4032	0.25693	0	100	0.22675	24.836	3.283	0.2	2480.16	24.836	0	0	0	1.0358
4016	0.22265	0	100	0.21764	24.762	3.28	0.2	2490.04	24.762	0	0	0	0.997153
4000	0.33442	0	100	0.25183	24.695	3.267	0.2	2500	24.695	0	0	0	1.15693
3984	0.30607	0	100	0.20943	24.664	3.267	0.2	2510.04	24.664	0	0	0	0.96335
3968	0.36487	0	100	0.20441	24.71	3.282	0.2	2520.16	24.71	0	0	0	0.938509
3953	0.38616	0	100	0.23571	24.957	3.322	0.2	2529.72	24.957	0	0	0	1.07151
3937	0.28481	0	100	0.21306	25.193	3.347	0.2	2540.01	25.193	0	0	0	0.959469
3922	0.24382	0	100	0.21376	26.252	3.489	0.2	2549.72	26.252	0	0	0	0.923789
3906	0.25388	0	100	0.21313	25.876	3.43	0.2	2560.16	25.876	0	0	0	0.934451
3891	0	0	100	0.24323	26.519	3.504	0.2	2570.03	26.519	0	0	0	1.04056
3876	0	0	100	0.23883	26.858	3.554	0.2	2579.98	26.858	0	0	0	1.00884
3861	0.30182	0	100	0.22565	27.667	3.649	0.2	2590	27.667	0	0	0	0.925299
3846	0	0	100	0.22667	28.718	3.796	0.2	2600.1	28.718	0	0	0	0.895465
3831	0.28388	0	100	0.24515	28.953	3.828	0.2	2610.28	28.953	0	0	0	0.96061
3817	0	0	100	0.23707	29.926	3.95	0.2	2619.86	29.926	0	0	0	0.898746
3802	0	0	100	0.26487	30.152	4.015	0.2	2630.19	30.152	0	0	0	0.996611
3788	0	0	100	0.25346	30.598	4.101	0.2	2639.92	30.598	0	0	0	0.939778
3774	0	0	100	0.27182	31.42	4.275	0.2	2649.71	31.42	0	0	0	0.981486
3759	0	0	100	0.28182	32.168	4.423	0.2	2660.28	32.168	0	0	0	0.993932
3745	0	0	100	0.26528	32.566	4.479	0.2	2670.23	32.566	0	0	0	0.924164
3731	0	0	100	0.25449	32.262	4.45	0.2	2680.25	32.262	0	0	0	0.894928
3717	0	0	100	0.24277	32.897	4.521	0.2	2690.34	32.897	0	0	0	0.837235
3704	0	0	100	0.2759	32.708	4.508	0.2	2699.78	32.708	0	0	0	0.956988
3690	0	0	100	0.2476	32.758	4.534	0.2	2710.03	32.758	0	0	0	0.857516
3676	0	0	100	0.25282	33.412	4.642	0.2	2720.35	33.412	0	0	0	0.858456
3663	0	0	100	0.2127	33.08	4.576	0.2	2730	33.08	0	0	0	0.729476
3650	0	0	100	0.24443	32.866	4.556	0.2	2739.73	32.866	0	0	0	0.843755
3636	0	0	100	0.24432	32.197	4.403	0.2	2750.28	32.197	0	0	0	0.8609
3623	0	0	100	0.27193	32.332	4.444	0.2	2760.14	32.332	0	0	0	0.954187
3610	0.36583	0	100	0.2913	32.469	4.476	0.2	2770.08	32.469	0	0	0	1.01784
3597	0	0	100	0.3103	32.857	4.558	0.2	2780.09	32.857	0	0	0	1.07143
3584	0	0	100	0.29953	32.484	4.471	0.2	2790.18	32.484	0	0	0	1.04612
3571	0.36438	0	100	0.30971	32.667	4.474	0.2	2800.34	32.667	0	0	0	1.07561
3559	0	0	100	0.31889	32.301	4.424	0.2	2809.78	32.301	0	0	0	1.12004
3546	0	0	100	0.26968	33.238	4.619	0.2	2820.08	33.238	0	0	0	0.920498
3534	0	0	100	0.25558	33.289	4.623	0.2	2829.65	33.289	0	0	0	0.871034
3521	0	0	100	0.29111	33.145	4.586	0.2	2840.1	33.145	0	0	0	0.996433
3509	0	0	100	0.28456	33.154	4.604	0.2	2849.81	33.154	0	0	0	0.973748
3497	0	0	100	0.31493	34.524	4.821	0.2	2859.59	34.524	0	0	0	1.03491
3484	0	0	100	0.3468	33.913	4.717	0.2	2870.26	33.913	0	0	0	1.16017
3472	0	0.3834	100	0.30981	33.367	4.638	0.2	2880.18	33.367	1.29862	0	1.29862	1.04936
3460	0	0	100	0.31605	34.313	4.801	0.2	2890.17	34.313	0	0	0	1.04498
3448	0	0.54839	100	0.27244	33.368	4.638	0.2	2900.23	33.368	1.85436	0	1.85436	0.921244
3436	0	0.43084	100	0.27314	33.698	4.697	0.2	2910.36	33.698	1.44429	0	1.44429	0.915636
3425	0	0.65372	100	0.25567	34.184	4.77	0.2	2919.71	34.184	2.1555	0	2.1555	0.843016
3413	0	0.74319	100	0.31989	33.405	4.637	0.2	2929.97	33.405	2.50543	0	2.50543	1.07841
3401	0	0.74589	100	0.31718	33.462	4.666	0.2	2940.31	33.462	2.51018	0	2.51018	1.06742
3390	0	0.77968	100	0.37042	33.545	4.668	0.2	2949.85	33.545	2.61652	0	2.61652	1.24309
3378	0	0.79054	100	0.32252	34.292	4.801	0.2	2960.33	34.292	2.5949	0	2.5949	1.05865
3367	0	0.85569	100	0.3331	34.566	4.836	0.2	2970	34.566	2.78468	0	2.78468	1.08401
3356	0	0.78101	100	0.35581	34.356	4.8	0.2	2979.74	34.356	2.55908	0	2.55908	1.16586
3344	0	0.80186	100	0.29677	34.292	4.79	0.2	2990.43	34.292	2.63176	0	2.63176	0.974019
3333	0	0.8672	100	0.31357	33.775	4.694	0.2	3000.3	33.775	2.8879	0	2.8879	1.04423
3322	0	1.12243	100	0.33134	32.988	4.579	0.2	3010.23	32.988	3.81737	0	3.81737	1.12688
3311	0	1.08512	100	0.33877	32.41	4.469	0.2	3020.24	32.41	3.75769	0	3.75769	1.17313
3300	0	1.17738	100	0.34009	32.073	4.401	0.2	3030.3	32.073	4.11626	0	4.11626	1.18899
3289	0	1.5304	100	0.34003	32.286	4.469	0.2	3040.44	32.286	5.29668	0	5.29668	1.17684
3279	0	1.66699	100	0.35891	31.976	4.405	0.2	3049.71	31.976	5.81752	0	5.81752	1.25254
3268	0	2.12276	100	0.31685	32.534	4.493	0.2	3059.98	32.534	7.24853	0	7.24853	1.08194
3257	0	3.12343	100	0.31895	31.488	4.309	0.2	3070.31	31.488	10.9129	0	10.9129	1.11437
3247	0	3.87425	100	0.36503	32.88	4.565	0.2	3079.77	32.88	12.8694	0	12.8694	1.21254
3236	0	6.00973	100	0.35812	30.953	4.18	0.2	3090.23	30.953	20.7786	0	20.7786	1.23819
3226	0	7.84646	100	0.39823	31.701	4.319	0.2	3099.81	31.701	26.0378	0	26.0378	1.32149
3215	0	12.8577	100	0.43278	31.128	4.208	0.2	3110.42	31.128	41.523	0	41.523	1.39763
3205	0	19.028	100	0.37558	31.23	4.234	0.2	3120.12	31.23	58.0738	0	58.0738	1.14628
3195	0	25.9072	100	0.38468	29.723	3.954	0.2	3129.89	29.723	78.5391	0	78.5391	1.16618
3185	0	26.8111	100	0.45097	29.901	3.944	0.2	3139.72	29.901	80.2196	0	80.2196	1.34932
3175	0	26.3587	100	0.49869	28.623	3.794	0.2	3149.61	28.623	82.6822	0	82.6822	1.5643
3165	0	24.5317	100	0.47874	28.662	3.794	0.2	3159.56	28.662	77.974	0	77.974	1.52168
3155	0	22.6401	100	0.49607	29.058	3.843	0.2	3169.57	29.058	72.0757	0	72.0757	1.57926
3145	0	21.2937	100	0.45646	29.522	3.904	0.2	3179.65	29.522	67.4646	0	67.4646	1.4462
3135	0	20.7389	100	0.41873	29.227	3.873	0.2	3189.79	29.227	66.6749	0	66.6749	1.34621
3125	0	18.7489	100	0.40624	28.375	3.729	0.2	3200	28.375	63.1276	0	63.1276	1.36781
3115	0	15.1147	100	0.44012	28.868	3.829	0.2	3210.27	28.868	51.6015	0	51.6015	1.50256
3106	0	11.8928	100	0.4649	29.43	3.904	0.2	3219.58	29.43	40.9734	0	40.9734	1.60168
3096	0	9.64347	100	0.44357	30.463	4.082	0.2	3229.97	30.463	32.7557	0	32.7557	1.50666
3086	0	7.77691	100	0.38057	30.75	4.154	0.2	3240.44	30.75	26.6223	0	26.6223	1.30278
3077	0	7.0028	100	0.34037	31.758	4.329	0.2	3249.92	31.758	23.3793	0	23.3793	1.13635
3067	0	5.86341	100	0.37618	32.249	4.439	0.2	3260.52	32.249	19.4848	0	19.4848	1.25009
3058	0	6.06864	100	0.39657	32.434	4.45	0.2	3270.11	32.434	20.013	0	20.013	1.3078
3049	0	6.20795	100	0.42372	32.791	4.545	0.2	3279.76	32.791	20.223	0	20.223	1.38031
3040	0	5.77001	100	0.3953	32.819	4.541	0.2	3289.47	32.819	18.8581	0	18.8581	1.29196
3030	0	5.46828	100	0.37622	32.928	4.543	0.2	3300.33	32.928	17.8637	0	17.8637	1.22903
3021	0	5.13224	100	0.38788	34.047	4.714	0.2	3310.16	34.047	16.2668	0	16.2668	1.2294
3012	0	4.60437	100	0.39468	35.041	4.895	0.2	3320.05	35.041	14.2512	0	14.2512	1.2216
3003	0	4.30892	100	0.40846	35.652	4.965	0.2	3330	35.652	13.1453	0	13.1453	1.2461
2994	0	4.49536	100	0.41992	35.618	4.963	0.2	3340.01	35.618	13.7027	0	13.7027	1.28
2985	0	4.67028	100	0.47629	36.184	5.044	0.2	3350.08	36.184	13.9898	0	13.9898	1.42673
2976	0	4.76868	100	0.37548	35.619	4.961	0.2	3360.22	35.619	14.4975	0	14.4975	1.14152
2967	0	5.36221	100	0.34102	35.573	4.951	0.2	3370.41	35.573	16.2311	0	16.2311	1.03225
2959	0	5.41804	100	0.354	35.587	4.958	0.2	3379.52	35.587	16.3849	0	16.3849	1.07055
2950	0	5.70631	100	0.40057	35.491	4.938	0.2	3389.83	35.491	17.2562	0	17.2562	1.21135
2941	0	6.04585	100	0.46508	35.344	4.91	0.2	3400.2	35.344	18.3002	0	18.3002	1.40776
2933	0	6.51649	100	0.43652	35.403	4.918	0.2	3409.48	35.403	19.6049	0	19.6049	1.31328
2924	0	6.78083	100	0.43596	34.925	4.869	0.2	3419.97	34.925	20.6282	0	20.6282	1.32625
2915	0	7.51859	100	0.42464	35.536	4.961	0.2	3430.53	35.536	22.3251	0	22.3251	1.26089
2907	0	9.60646	100	0.4581	35.64	4.972	0.2	3439.97	35.64	27.8996	0	27.8996	1.33044
2899	0	9.04545	100	0.43202	35.759	4.978	0.2	3449.47	35.759	26.3176	0	26.3176	1.25696
2890	0	10.2589	100	0.51778	36.658	5.101	0.2	3460.21	36.658	28.7957	0	28.7957	1.45335
2882	0	9.55746	100	0.54422	36.938	5.128	0.2	3469.81	36.938	26.7939	0	26.7939	1.5257
2874	0	9.1399	100	0.45587	37.015	5.151	0.2	3479.47	37.015	25.6678	0	25.6678	1.28023
2865	0	8.43629	100	0.46147	37.334	5.181	0.2	3490.4	37.334	23.6418	0	23.6418	1.29322
2857	0	7.06386	100	0.39707	33.951	4.703	0.2	3500.18	33.951	22.0473	0	22.0473	1.23931
2849	0	5.10953	100	0.42961	30.01	3.987	0.2	3510	30.01	18.3773	0	18.3773	1.54517
2841	0	4.29689	100	0.42308	24.483	3.252	0.2	3519.89	24.483	19.0909	0	19.0909	1.87973
2833	0	5.39357	100	0.45082	32.938	4.566	0.2	3529.83	32.938	17.6268	0	17.6268	1.47333
2825	0	4.78404	100	0.51348	41.639	5.58	0.2	3539.82	41.639	12.4397	0	12.4397	1.33517
2817	0	4.55469	100	0.41172	42.252	5.635	0.2	3549.88	42.252	11.6971	0	11.6971	1.05735
2809	0	4.04838	100	0.45719	40.287	5.466	0.2	3559.99	40.287	10.957	0	10.957	1.23739
2801	0	3.79546	100	0.41308	39.795	5.397	0.2	3570.15	39.795	10.4248	0	10.4248	1.13458
2793	0	4.65313	100	0.52432	39.988	5.484	0.2	3580.38	39.988	12.6146	0	12.6146	1.42142
2786	0	8.55772	100	0.6511	39.414	5.412	0.2	3589.38	39.414	22.6911	0	22.6911	1.72642
2778	0.73038	13.4246	100	0.56739	38.639	5.331	0.2	3599.71	38.639	35.0615	0.351198	34.7103	1.46703
2770	0	11.308	100	0.46506	38.371	5.269	0.2	3610.11	38.371	30.0376	0	30.0376	1.23535
2762	0	9.84859	100	0.46103	38.91	5.321	0.2	3620.56	38.91	26.1413	0	26.1413	1.22372
2755	0	10.4082	100	0.43052	38.991	5.355	0.2	3629.76	38.991	27.4296	0	27.4296	1.13458
2747	0	13.6041	100	0.57228	38.098	5.264	0.2	3640.33	38.098	35.6602	0	35.6602	1.5001
2740	0	17.9442	100	0.64667	37.566	5.203	0.2	3649.64	37.566	45.9475	0	45.9475	1.65585
2732	0	30.2859	100	0.70765	37.926	5.233	0.2	3660.32	37.926	69.5368	0	69.5368	1.62477
2725	1.35541	43.7702	100	0.73082	37.561	5.182	0.2	3669.72	37.561	93.0623	1.59007	91.4723	1.52729
2717	3.47537	45.2913	100	0.73266	36.884	5.121	0.2	3680.53	36.884	100	5.98027	94.0197	1.52092
2710	1.67175	39.4695	100	0.69025	36.652	5.1	0.2	3690.04	36.652	89.2989	2.37239	86.9265	1.52019
2703	0	36.0872	100	0.81066	37.142	5.14	0.2	3699.59	37.142	80.999	0	80.999	1.81955
2695	0	25.8058	100	0.6742	38.304	5.269	0.2	3710.58	38.304	60.755	0	60.755	1.58728
2688	0	16.6427	100	0.81117	39.288	5.374	0.2	3720.24	39.288	41.2017	0	41.2017	2.00818
2681	0	12.9855	100	0.57825	39.857	5.419	0.2	3729.95	39.857	32.7144	0	32.7144	1.45679
2674	0	9.90887	100	0.5308	39.918	5.427	0.2	3739.72	39.918	25.6231	0	25.6231	1.37258
2667	0	7.03721	100	0.5213	39.882	5.42	0.2	3749.53	39.882	18.7024	0	18.7024	1.38543
2660	0	6.15056	100	0.54549	40.588	5.506	0.2	3759.4	40.588	16.1958	0	16.1958	1.4364
2653	0	5.08722	100	0.57596	41.7	5.567	0.2	3769.32	41.7	13.1705	0	13.1705	1.49113
2646	0	4.50211	100	0.47006	42.585	5.634	0.2	3779.29	42.585	11.4774	0	11.4774	1.19834
2639	0	4.288	100	0.45292	43.025	5.663	0.2	3789.31	43.025	10.842	0	10.842	1.14518
2632	0	3.73966	100	0.45986	43.515	5.684	0.2	3799.39	43.515	9.39847	0	9.39847	1.15571
2625	0	3.71633	100	0.48786	44.129	5.687	0.2	3809.52	44.129	9.21196	0	9.21196	1.2093
2618	0	3.54238	100	0.54886	44.022	5.703	0.2	3819.71	44.022	8.8169	0	8.8169	1.3661
2611	0	3.1349	100	0.57778	44.069	5.719	0.2	3829.95	44.069	7.82517	0	7.82517	1.44222
2604	0	2.59831	100	0.51239	44.001	5.722	0.2	3840.25	44.001	6.52976	0	6.52976	1.28768
2597	0	2.19958	100	0.56609	44.145	5.724	0.2	3850.6	44.145	5.53118	0	5.53118	1.42352
2591	0	1.91985	100	0.47911	44.563	5.744	0.2	3859.51	44.563	4.7956	0	4.7956	1.19677
2584	0	1.59613	100	0.51472	44.249	5.725	0.2	3869.97	44.249	4.02807	0	4.02807	1.29897
2577	0	1.38069	100	0.61951	43.037	5.681	0.2	3880.48	43.037	3.59011	0	3.59011	1.61087
2571	0	1.20056	100	0.57411	41.757	5.616	0.2	3889.54	41.757	3.22315	0	3.22315	1.54132
2564	0	1.29584	100	0.53062	39.788	5.449	0.2	3900.16	39.788	3.64768	0	3.64768	1.49365
2558	0	0.89808	100	0.52636	38.437	5.324	0.2	3909.3	38.437	2.62719	0	2.62719	1.53978
2551	0	1.11954	100	0.51878	37.272	5.168	0.2	3920.03	37.272	3.37001	0	3.37001	1.56162
2545	0	0.79416	100	0.55838	36.461	5.102	0.2	3929.27	36.461	2.45162	0	2.45162	1.72375
2538	0	0.84391	100	0.5667	35.074	4.897	0.2	3940.11	35.074	2.70689	0	2.70689	1.81772
2532	0	0.77809	100	0.52498	33.706	4.676	0.2	3949.45	33.706	2.59876	0	2.59876	1.75339
2525	0	0.54434	100	0.53547	32.087	4.405	0.2	3960.4	32.087	1.91422	0	1.91422	1.88303
2519	0	0	100	0.49186	30.77	4.132	0.2	3969.83	30.77	0	0	0	1.81352
2513	0	0	100	0.44709	29.68	3.906	0.2	3979.31	29.68	0	0	0	1.70899

## Sheet: Fig_1e
Raw Data	m/z	m/z	m/z		Laser Power			Processed Data for Display			m/z	m/z
lambda/nm	90.9585	108.968	126.979	Noise	Power (mw)	ErrPower (mW)	irr (s)	Wavenumber	Power	IRMPD Yield	90.959	108.968	Noise
BIRD	0	6.36589						cm-1	mW	%	%	%	%
										Total	n = 2	n = 3	Noise
3333	1.78652	7.68854	100	1.42865	30.837	4.145	0.3	3000.3	30.837	9.4761	5.44494	4.03116	4.35422
3306	1.36162	7.70794	100	1.10629	29.018	3.82	0.3	3024.8	29.018	8.72993	4.93009	1.46809	4.16006
3279	1.51591	6.8173	100	1.27021	29.027	3.855	0.3	3024.8	29.018	6.44316	4.96475	1.47841	4.16006
3252	0	7.20228	100	1.16207	29.331	3.876	0.3	3075.03	29.331	2.74041	0	2.74041	3.80753
3226	0	7.04965	100	1.2877	28.875	3.813	0.3	3099.81	28.875	2.27915	0	2.27915	4.29227
3200	0	7.07165	100	1.12115	27.847	3.645	0.3	3125	27.847	2.43882	0	2.43882	3.87421
3175	0	7.28278	100	1.32773	25.987	3.421	0.3	3149.61	25.987	3.38807	0	3.38807	4.90619
3150	0	7.18045	100	1.46923	26.449	3.482	0.3	3174.6	26.449	2.96034	0	2.96034	5.33963
3125	0	7.25264	100	1.59302	25.611	3.381	0.3	3200	25.611	3.32577	0	3.32577	5.97469
3101	0	7.47303	100	1.39575	27.384	3.622	0.3	3224.77	27.384	3.87504	0	3.87504	4.88521
3077	0	6.69785	100	1.30758	28.922	3.811	0.3	3249.92	28.922	1.10859	0	1.10859	4.36672
3053	0	7.16149	100	1.34059	29.998	3.961	0.3	3275.47	29.998	2.54984	0	2.54984	4.29651
3030	0	7.85497	100	1.30839	30.039	3.966	0.3	3300.33	30.039	4.73332	0	4.73332	4.15897
3008	0	6.38173	100	1.37839	32.502	4.456	0.3	3324.47	32.502	0.047225	0	0.047225	4.1091
2985	0	6.98597	100	1.50198	33.164	4.565	0.3	3350.08	33.164	1.80073	0	1.80073	4.36179
2963	0	6.72336	100	1.42486	32.606	4.462	0.3	3374.96	32.606	1.05862	0	1.05862	4.21968
2941	0	6.38117	100	1.33817	32.45	4.445	0.3	3400.2	32.45	0.0456114	0	0.0456114	3.99561
2920	0	6.70548	100	1.0949	32.192	4.415	0.3	3424.66	32.192	1.01879	0	1.01879	3.28481
2899	0	6.80851	100	1.34045	32.676	4.498	0.3	3449.47	32.676	1.30687	0	1.30687	3.95782
2878	0	7.22078	100	1.35752	33.9	4.705	0.3	3474.64	33.9	2.42308	0	2.42308	3.84773
2857	0	6.88363	100	1.23344	30.922	4.172	0.3	3500.18	30.922	1.61417	0	1.61417	3.84557
2837	0	6.99227	100	1.61826	24.937	3.279	0.3	3524.85	24.937	2.41897	0	2.41897	6.2495
2817	0	6.98517	100	1.7383	38.65	5.306	0.3	3549.88	38.65	1.54315	0	1.54315	4.33158
2797	0	7.50827	100	1.15389	36.573	5.09	0.3	3575.26	36.573	2.99275	0	2.99275	3.02289
2778	5.05723	49.7307	100	1.948	35.343	4.925	0.3	3599.71	35.343	89.453	9.34253	80.1104	3.59867
2759	0	30.7566	100	1.70507	35.689	4.966	0.3	3624.5	35.689	53.2421	0	53.2421	3.72197
2740	0	12.2449	100	2.09168	33.963	4.721	0.3	3649.64	33.963	15.8432	0	15.8432	5.63682
2721	7.44914	47.2385	100	1.9322	33.728	4.682	0.3	3675.12	33.728	93.6054	14.4299	79.1755	3.74293
2703	4.26604	56.0087	100	1.69058	33.943	4.717	0.3	3699.59	33.943	100	7.91343	92.0866	3.136
2685	0	17.8878	100	1.35618	36.251	5.031	0.3	3724.39	36.251	27.6184	0	27.6184	3.25081
2667	0	8.96297	100	1.24566	36.255	5.037	0.3	3749.53	36.255	6.76605	0	6.76605	3.24528
2649	0	7.89593	100	1.2626	38.423	5.277	0.3	3775.01	38.423	3.80076	0	3.80076	3.13641
2632	0	7.55579	100	1.22173	39.71	5.39	0.3	3799.39	39.71	2.86964	0	2.86964	2.94639
2614	0	8.12342	100	1.39901	40.052	5.429	0.3	3825.55	40.052	4.17893	0	4.17893	3.32647
2597	0	7.13635	100	1.07008	39.768	5.409	0.3	3850.6	39.768	1.8631	0	1.8631	2.58763
2581	0	7.73471	100	1.58682	39.278	5.347	0.3	3874.47	39.278	3.33153	0	3.33153	3.86215
2564	0	6.78182	100	1.52367	35.387	4.927	0.3	3900.16	35.387	1.13429	0	1.13429	4.15526
2548	0	6.36589	100	1.2482	32.819	4.542	0.3	3924.65	32.819	0	0	0	3.68565
2532	0	6.57266	100	1.38289	29.911	3.917	0.3	3949.45	29.911	0.668496	0	0.668496	4.47108
2516	0	6.7466	100	1.17411	27.2	3.576	0.3	3974.56	27.2	1.35122	0	1.35122	4.16718
2500	0	6.4855	100	1.30296	25.404	3.333	0.3	4000	25.404	0.455711	0	0.455711	4.96435

## Sheet: Fig_1f
Raw Data	m/z	m/z	m/z	m/z		Laser Power			Processed Data for Display			m/z	m/z	m/z
lambda/nm	144.99	163	181.013	199.02	Noise	Power (mw)	ErrPower (mW)	irr (s)	Wavenumber	Power	IRMPD Yield	144.99	163	181.013	Noise
BIRD	0	0	0						cm-1	mW	%	%	%	%	%
											Total	n = 5	n = 6	n = 7	Noise
4464	0	0	1.39263	100	0.960087	15.164	1.996	0.2	2240.14	15.164	3.50688	0	0	3.50688	2.41767
4425	0	0	1.6597	100	1.01558	17.157	2.265	0.2	2259.89	17.157	3.68421	0	0	3.68421	2.2544
4386	0	0	1.71771	100	1.03894	18.193	2.402	0.2	2279.98	18.193	3.5938	0	0	3.5938	2.17369
4348	0	0	1.68854	100	1.0479	18.998	2.51	0.2	2299.91	18.998	3.38405	0	0	3.38405	2.10013
4310	0	0	1.98441	100	1.09185	18.334	2.435	0.2	2320.19	18.334	4.10911	0	0	4.10911	2.26087
4274	0	0	1.46145	100	1.03785	16.701	2.215	0.2	2339.73	16.701	3.33923	0	0	3.33923	2.37136
4237	0	0	1.4208	100	1.12374	17.837	2.353	0.2	2360.16	17.837	3.04083	0	0	3.04083	2.40505
4202	0	0	1.38204	100	0.96242	18.715	2.452	0.2	2379.82	18.715	2.82017	0	0	2.82017	1.9639
4167	0	0	1.81226	100	0.967115	19.37	2.541	0.2	2399.81	19.37	3.55792	0	0	3.55792	1.89869
4132	0	0	1.91322	100	0.890212	20.62	2.716	0.2	2420.14	20.62	3.52494	0	0	3.52494	1.64014
4098	0	0	2.12043	100	1.05735	21.876	2.877	0.2	2440.21	21.876	3.67493	0	0	3.67493	1.83251
4065	0	0	2.20633	100	1.17578	23.285	3.087	0.2	2460.02	23.285	3.5894	0	0	3.5894	1.91284
4032	0	0	1.92423	100	0.996309	24.532	3.257	0.2	2480.16	24.532	2.97956	0	0	2.97956	1.54273
4000	0	0	2.31917	100	1.01777	24.504	3.257	0.2	2500	24.504	3.58133	0	0	3.58133	1.57167
3968	0	0	2.31058	100	1.07457	24.301	3.237	0.2	2520.16	24.301	3.59818	0	0	3.59818	1.67338
3937	0	0	2.17291	100	1.16702	25.024	3.323	0.2	2540.01	25.024	3.29045	0	0	3.29045	1.76722
3906	0	0	1.90678	100	1.16775	25.664	3.399	0.2	2560.16	25.664	2.82279	0	0	2.82279	1.72874
3876	0	0	2.09426	100	1.31936	26.486	3.512	0.2	2579.98	26.486	2.9986	0	0	2.9986	1.88909
3846	0	0	1.6032	100	1.13125	28.234	3.721	0.2	2600.1	28.234	2.16378	0	0	2.16378	1.52681
3817	0	0	1.84793	100	1.08173	29.327	3.892	0.2	2619.86	29.327	2.39536	0	0	2.39536	1.40218
3788	0	0	1.80013	100	1.17202	30.048	3.979	0.2	2639.92	30.048	2.27849	0	0	2.27849	1.48347
3759	0	0	2.11657	100	1.06293	31.527	4.295	0.2	2660.28	31.527	2.54542	0	0	2.54542	1.2783
3731	0	0	2.47141	100	1.04172	31.566	4.295	0.2	2680.25	31.566	2.9582	0	0	2.9582	1.24691
3704	0	0	2.48632	100	1.53668	32.048	4.393	0.2	2699.78	32.048	2.93087	0	0	2.93087	1.81144
3676	0	0	2.4943	100	1.12979	32.604	4.491	0.2	2720.35	32.604	2.88991	0	0	2.88991	1.30899
3650	0	0	2.85981	100	1.02829	32.086	4.399	0.2	2739.73	32.086	3.35492	0	0	3.35492	1.20631
3623	0	0	3.23753	100	0.942249	31.553	4.292	0.2	2760.14	31.553	3.84806	0	0	3.84806	1.11994
3597	0	0	3.71034	100	1.06241	32.303	4.434	0.2	2780.09	32.303	4.288	0	0	4.288	1.22782
3571	0	0	4.69538	100	1.1728	32.131	4.377	0.2	2800.34	32.131	5.40412	0	0	5.40412	1.34983
3546	0	0	5.01896	100	1.09976	32.635	4.485	0.2	2820.08	32.635	5.66981	0	0	5.66981	1.24237
3521	0	0	6.78889	100	1.1672	32.507	4.466	0.2	2840.1	32.507	7.57185	0	0	7.57185	1.30182
3497	0	0	7.81009	100	1.20424	33.864	4.703	0.2	2859.59	33.864	8.28256	0	0	8.28256	1.27709
3472	0	0	10.5757	100	1.09934	32.929	4.542	0.2	2880.18	32.929	11.2454	0	0	11.2454	1.16897
3448	0	0	12.5769	100	1.18194	32.888	4.533	0.2	2900.23	32.888	13.152	0	0	13.152	1.236
3425	0	0	15.1258	100	1.40189	33.724	4.689	0.2	2919.71	33.724	15.0839	0	0	15.0839	1.398
3401	0	1.57414	20.8221	100	1.30793	32.956	4.59	0.2	2940.31	32.956	21.497	0	1.51094	19.9861	1.25541
3378	0	2.58171	25.1311	100	1.28517	33.823	4.684	0.2	2960.33	33.823	24.8393	0	2.31402	22.5253	1.15192
3356	0	3.77573	30.5632	100	1.58977	33.969	4.75	0.2	2979.74	33.969	29.1345	0	3.20348	25.9311	1.34882
3333	0	6.14673	38.9088	100	1.46463	33.386	4.648	0.2	3000.3	33.386	36.021	0	4.91419	31.1068	1.17094
3311	1.61248	8.82027	46.2859	100	1.58552	32.006	4.389	0.2	3020.24	32.006	43.7804	1.24465	6.80826	35.7275	1.22385
3289	3.23222	15.3714	50.3392	100	2.08999	32.046	4.418	0.2	3040.44	32.046	49.304	2.31149	10.9928	35.9997	1.49464
3268	4.56672	25.1228	66.5852	100	2.15765	32.259	4.434	0.2	3059.98	32.259	58.8713	2.79252	15.3624	40.7164	1.31939
3247	3.72843	28.9312	81.1513	100	2.18237	32.492	4.501	0.2	3079.77	32.492	63.4284	2.07791	16.1238	45.2268	1.21626
3226	5.06477	37.4469	95.1258	100	2.01422	31.419	4.28	0.2	3099.81	31.419	71.3733	2.62639	19.4185	49.3284	1.04449
3205	6.72582	50.9958	103.963	100	2.62758	30.918	4.185	0.2	3120.12	30.918	77.3723	3.21856	24.4034	49.7503	1.2574
3185	10.3203	78.1205	123.087	100	2.62773	29.568	3.923	0.2	3139.72	29.568	88.9108	4.3379	32.8362	51.7367	1.10451
3165	12.0242	103.627	154.835	100	3.31623	28.267	3.735	0.2	3159.56	28.267	100	4.44537	38.3114	57.2432	1.22602
3145	11.1475	96.3528	172.26	100	3.42316	29.178	3.839	0.2	3179.65	29.178	97.7524	3.8951	33.6671	60.1902	1.1961
3125	10.6414	77.689	163.788	100	3.86767	28.143	3.709	0.2	3200	28.143	98.5036	4.15762	30.3533	63.9926	1.51111
3106	9.25678	75.4888	170.083	100	3.48868	29.143	3.85	0.2	3219.58	29.143	95.4117	3.46588	28.2641	63.6817	1.30621
3086	5.88425	55.1628	142.734	100	3.1815	30.355	4.059	0.2	3240.44	30.355	85.5617	2.47062	23.1612	59.9298	1.33582
3067	4.90548	40.292	122.598	100	2.25779	31.887	4.377	0.2	3260.52	31.887	76.0799	2.22418	18.2687	55.587	1.0237
3049	4.11177	33.9592	108.512	100	2.25525	32.447	4.442	0.2	3279.76	32.447	70.9336	1.98975	16.4333	52.5105	1.09135
3030	4.28582	28.6662	97.6545	100	2.2295	32.434	4.451	0.2	3300.33	32.434	67.6082	2.21855	14.839	50.5506	1.1541
3012	4.43646	25.8099	91.0569	100	2.23848	34.633	4.831	0.2	3320.05	34.633	61.2775	2.24112	13.0381	45.9982	1.13079
2994	3.29533	22.2109	79.7588	100	2.00954	35.091	4.897	0.2	3340.01	35.091	56.5822	1.77131	11.9388	42.872	1.08017
2976	2.07604	18.9882	70.8772	100	1.93381	35.091	4.884	0.2	3360.22	35.091	52.851	1.19337	10.915	40.7426	1.11162
2959	1.91133	19.6213	74.6624	100	1.85895	35.122	4.878	0.2	3379.52	35.122	54.0495	1.07393	11.0247	41.9509	1.04449
2941	0	19.9051	75.8896	100	1.82246	34.87	4.841	0.2	3400.2	34.87	54.3244	0	11.288	43.0364	1.0335
2924	2.12692	23.5023	81.794	100	2.12173	34.481	4.789	0.2	3419.97	34.481	58.1524	1.15138	12.7227	44.2783	1.14858
2907	2.54056	31.1136	87.3987	100	2.42694	35.266	4.905	0.2	3439.97	35.266	60.1214	1.26178	15.4527	43.4069	1.20535
2890	2.78693	30.3267	86.1574	100	2.22056	36.252	5.047	0.2	3460.21	36.252	58.0936	1.35744	14.7713	41.9649	1.08157
2874	2.75369	29.1815	94.7803	100	2.58683	36.671	5.101	0.2	3479.47	36.671	59.0109	1.28238	13.5897	44.1388	1.20467
2857	2.6564	24.8992	92.8379	100	2.10035	33.642	4.681	0.2	3500.18	33.642	62.8679	1.38714	13.002	48.4787	1.09677
2841	0	10.1099	56.0621	100	1.92278	24.286	3.217	0.2	3519.89	24.286	63.4844	0	9.69928	53.7851	1.84468
2825	0	12.6044	58.9631	100	1.81759	41.275	5.515	0.2	3539.82	41.275	39.1291	0	6.89137	32.2377	0.993755
2809	0	8.03712	47.1585	100	1.74455	39.988	5.429	0.2	3559.99	39.988	34.4351	0	5.01415	29.421	1.08838
2793	0	6.273	41.7973	100	1.53786	39.728	5.424	0.2	3580.38	39.728	31.6387	0	4.12873	27.5099	1.01218
2778	0	5.56411	41.8492	100	1.48268	38.439	5.284	0.2	3599.71	38.439	32.3965	0	3.80184	28.5946	1.01308
2762	0	5.63167	32.0012	100	1.50226	38.786	5.327	0.2	3620.56	38.786	27.2946	0	4.08457	23.21	1.08957
2747	0	5.46376	30.9496	100	1.45676	37.862	5.222	0.2	3640.33	37.862	27.2965	0	4.09579	23.2007	1.09203
2732	0	5.54589	29.6504	100	1.48202	37.727	5.218	0.2	3660.32	37.727	26.7169	0	4.20979	22.5071	1.12498
2717	8.10736	29.6856	64.2243	100	2.22967	36.695	5.088	0.2	3680.53	36.695	53.2825	4.23438	15.5045	33.5437	1.16453
2703	19.63	80.0447	120.821	100	2.83799	37.081	5.16	0.2	3699.59	37.081	71.8344	6.39519	26.0775	39.3618	0.924578
2688	4.51408	37.4766	77.4698	100	2.03089	39.195	5.375	0.2	3720.24	39.195	53.7704	2.03184	16.8686	34.87	0.914124
2674	0	8.08496	38.1804	100	1.82042	39.872	5.418	0.2	3739.72	39.872	30.7151	0	5.36753	25.3476	1.20856
2660	0	1.84123	18.7292	100	1.25285	40.539	5.466	0.2	3759.4	40.539	16.2943	0	1.45848	14.8358	0.992409
2646	0	0	11.5241	100	1.18439	42.401	5.613	0.2	3779.29	42.401	9.43559	0	0	9.43559	0.969739
2632	0	0	0	100	1.2375	43.351	5.667	0.2	3799.39	43.351	0	0	0	0	1.10523
2618	0	0	7.51497	100	1.03096	43.872	5.722	0.2	3819.71	43.872	6.16847	0	0	6.16847	0.846237
2604	0	0	5.63298	100	1.19207	43.915	5.709	0.2	3840.25	43.915	4.70146	0	0	4.70146	0.994936
2591	0	0	4.37683	100	1.12195	44.409	5.706	0.2	3859.51	44.409	3.65587	0	0	3.65587	0.937138
2577	0	0	0	100	1.0101	42.982	5.641	0.2	3880.48	42.982	0	0	0	0	0.90988
2564	0	0	1.94719	100	1.07034	39.649	5.408	0.2	3900.16	39.649	1.86512	0	0	1.86512	1.02523
2551	0	0	1.91789	100	0.977087	37.157	5.154	0.2	3920.03	37.157	1.96083	0	0	1.96083	0.998961
2538	0	0	1.27587	100	1.05185	34.751	4.849	0.2	3940.11	34.751	1.40359	0	0	1.40359	1.15714
2525	0	0	0	100	1.156	31.732	4.327	0.2	3960.4	31.732	0	0	0	0	1.41048
2513	0	0	0	100	1.0498	29.482	3.883	0.2	3979.31	29.482	0	0	0	0	1.37866
2500	0	0	0	100	1.1036	27.861	3.662	0.2	4000	27.861	0	0	0	0	1.53363

## Sheet: Fig_S2a
Raw Data	m/z	m/z		Laser Power			Processed Data for Display			m/z
lambda/nm	108.97	126.98	Noise	Power (mw)	ErrPower (mW)	irr (s)	Wavenumber	Power	IRMPD Yield	108.969	Noise
BIRD	1.77184						cm-1	mW	%	%	%
									Total	n = 3	Noise
7123	1.91636	100	0.0894	4.35	0.075	0.3	1403.9	4.35	0.150962	0.150962	0.093385
7022	1.94004	100	0.09041	4.315	0.072	0.3	1424.1	4.315	0.177081	0.177081	0.0951835
6925	1.9113	100	0.0888	4.361	0.072	0.3	1444.04	4.361	0.145316	0.145316	0.092529
6831	1.91937	100	0.08845	4.435	0.074	0.3	1463.91	4.435	0.151148	0.151148	0.0906191
6739	1.85814	100	0.08619	4.525	0.081	0.3	1483.9	4.525	0.0867109	0.0867109	0.0866004
6649	1.88383	100	0.08769	4.051	0.066	0.3	1503.99	4.051	0.125657	0.125657	0.0983915
6562	1.93488	100	0.08681	4.687	0.064	0.3	1523.93	4.687	0.158033	0.158033	0.084144
6477	1.96981	100	0.08696	5.503	0.09	0.3	1543.92	5.503	0.163379	0.163379	0.0717657
6394	1.9551	100	0.08392	6.433	0.084	0.3	1563.97	6.433	0.129394	0.129394	0.0592533
6373	1.9536	100	0.08598	6.088	0.096	0.3	1569.12	6.088	0.13561	0.13561	0.064149
6353	2.01338	100	0.08417	5.585	0.079	0.3	1574.06	5.585	0.196324	0.196324	0.0684136
6333	2.039	100	0.08629	5.662	0.083	0.3	1579.03	5.662	0.214141	0.214141	0.0691652
6313	2.17437	100	0.08514	5.595	0.076	0.3	1584.03	5.595	0.326069	0.326069	0.0689676
6293	2.40187	100	0.08365	5.266	0.091	0.3	1589.07	5.266	0.541014	0.541014	0.0718313
6274	3.29823	100	0.08476	5.224	0.073	0.3	1593.88	5.224	1.3096	1.3096	0.0727218
6254	5.05153	100	0.08405	5.083	0.068	0.3	1598.98	5.083	2.84285	2.84285	0.0728549
6234	6.58194	100	0.08683	4.855	0.073	0.3	1604.11	4.855	4.30148	4.30148	0.0776486
6215	10.0031	100	0.08689	4.801	0.081	0.3	1609.01	4.801	7.20837	7.20837	0.0760924
6196	9.36317	100	0.08786	4.378	0.076	0.3	1613.94	4.378	7.33366	7.33366	0.0848778
6177	10.7475	100	0.08832	4.459	0.069	0.3	1618.91	4.459	8.40536	8.40536	0.0827081
6158	8.70889	100	0.08567	4.459	0.066	0.3	1623.9	4.459	6.62011	6.62011	0.0817559
6139	7.80793	100	0.0875	4.629	0.073	0.3	1628.93	4.629	5.59591	5.59591	0.0811191
6120	5.13194	100	0.08562	4.327	0.063	0.3	1633.99	4.327	3.41876	3.41876	0.0871147
6101	4.65859	100	0.08398	4.764	0.073	0.3	1639.08	4.764	2.67999	2.67999	0.0779652
6083	3.84869	100	0.08167	4.549	0.072	0.3	1643.93	4.549	2.03525	2.03525	0.0800342
6064	3.09646	100	0.07999	4.427	0.064	0.3	1649.08	4.427	1.34376	1.34376	0.081146
6046	3.27421	100	0.08138	4.732	0.079	0.3	1653.99	4.732	1.42335	1.42335	0.0770997
6028	2.93774	100	0.08173	5.102	0.077	0.3	1658.93	5.102	1.02788	1.02788	0.0720548
6010	2.79696	100	0.0824	5.212	0.07	0.3	1663.89	5.212	0.885925	0.885925	0.0712114
5992	2.53261	100	0.07969	5.118	0.076	0.3	1668.89	5.118	0.671302	0.671302	0.0703183
5974	2.30366	100	0.07827	5.069	0.074	0.3	1673.92	5.069	0.474892	0.474892	0.0698917
5956	2.24333	100	0.07798	5.122	0.067	0.3	1678.98	5.122	0.416914	0.416914	0.0689536
5938	2.25297	100	0.07863	5.059	0.074	0.3	1684.07	5.059	0.430694	0.430694	0.0703874
5921	2.15094	100	0.07983	5.342	0.072	0.3	1688.9	5.342	0.321709	0.321709	0.0677446
5903	2.12539	100	0.07918	5.038	0.082	0.3	1694.05	5.038	0.318212	0.318212	0.0712657
5886	2.03931	100	0.07939	4.921	0.075	0.3	1698.95	4.921	0.246671	0.246671	0.0732164
5869	2.09489	100	0.07981	5.447	0.081	0.3	1703.87	5.447	0.26901	0.26901	0.0664592
5851	1.99376	100	0.07581	5.556	0.079	0.3	1709.11	5.556	0.181354	0.181354	0.0619523
5834	1.95221	100	0.0766	5.179	0.083	0.3	1714.09	5.179	0.158195	0.158195	0.0671825
5817	1.96241	100	0.07586	5.623	0.08	0.3	1719.1	5.623	0.153927	0.153927	0.0612737
5800	1.90776	100	0.07865	5.71	0.079	0.3	1724.14	5.71	0.108172	0.108172	0.0625934
5784	1.89562	100	0.07418	5.479	0.082	0.3	1728.91	5.479	0.102676	0.102676	0.0615325
5767	1.8653	100	0.07227	5.367	0.077	0.3	1734	5.367	0.0791671	0.0791671	0.0612177
5750	1.91126	100	0.0753	5.684	0.087	0.3	1739.13	5.684	0.111461	0.111461	0.0601994
5734	1.94754	100	0.07391	5.697	0.09	0.3	1743.98	5.697	0.140094	0.140094	0.0589319
5718	1.88382	100	0.07371	5.633	0.08	0.3	1748.86	5.633	0.0903588	0.0903588	0.059478
5701	1.89537	100	0.07376	5.877	0.077	0.3	1754.08	5.877	0.0955293	0.0955293	0.0570407
5685	1.84089	100	0.07235	5.86	0.083	0.3	1759.01	5.86	0.0535824	0.0535824	0.0561432
5669	1.81884	100	0.07148	6.01	0.087	0.3	1763.98	6.01	0.0355693	0.0355693	0.0540956
5653	1.86484	100	0.07257	5.763	0.088	0.3	1768.97	5.763	0.0733646	0.0733646	0.0572481
5637	1.87995	100	0.07007	6.085	0.088	0.3	1773.99	6.085	0.0807592	0.0807592	0.052343
5621	1.84591	100	0.07112	6.19	0.093	0.3	1779.04	6.19	0.0544109	0.0544109	0.0522439
5605	1.82426	100	0.0729	6.284	0.091	0.3	1784.12	6.284	0.0379393	0.0379393	0.0527618
5543	1.90466	100	0.07342	6.376	0.079	0.3	1804.08	6.376	0.0946662	0.0946662	0.0523294
5482	1.86497	100	0.0721	6.395	0.075	0.3	1824.15	6.395	0.0662065	0.0662065	0.0512562
5423	1.8997	100	0.07297	6.542	0.084	0.3	1844	6.542	0.088823	0.088823	0.0506915
5365	1.87031	100	0.07142	6.796	0.1	0.3	1863.93	6.796	0.0658687	0.0658687	0.0477744
5308	1.82948	100	0.06711	6.938	0.086	0.3	1883.95	6.938	0.0377829	0.0377829	0.0439905
5252	1.93467	100	0.06841	7.16	0.085	0.3	1904.04	7.16	0.103317	0.103317	0.0434066
5198	1.93549	100	0.06757	7.233	0.104	0.3	1923.82	7.233	0.102788	0.102788	0.0424406
5144	1.84711	100	0.0664	7.452	0.086	0.3	1944.01	7.452	0.0459281	0.0459281	0.0405158
5092	1.89541	100	0.06474	7.852	0.12	0.3	1963.86	7.852	0.0715241	0.0715241	0.0374724
5040	1.8614	100	0.06293	8.07	0.102	0.3	1984.13	8.07	0.0504554	0.0504554	0.0354529
4990	1.93503	100	0.06524	8.32	0.098	0.3	2004.01	8.32	0.0891083	0.0891083	0.0356237
4941	1.85002	100	0.06026	8.352	0.098	0.3	2023.88	8.352	0.042562	0.042562	0.0328061
4892	1.91097	100	0.06188	8.537	0.115	0.3	2044.15	8.537	0.0740573	0.0740573	0.032938
4845	1.81535	100	0.06068	8.738	0.101	0.3	2063.98	8.738	0.0226487	0.0226487	0.0315864
4798	1.76052	100	0.06131	8.95	0.114	0.3	2084.2	8.95	0	0	0.031172
4753	1.81966	100	0.06272	9.122	0.111	0.3	2103.93	9.122	0.0238434	0.0238434	0.0312726
4708	1.80748	100	0.06248	9.225	0.129	0.3	2124.04	9.225	0.0175741	0.0175741	0.0308089
4664	1.82145	100	0.06287	9.069	0.113	0.3	2144.08	9.069	0.02488	0.02488	0.03153
4621	1.90327	100	0.06496	9.296	0.107	0.3	2164.03	9.296	0.0642516	0.0642516	0.0317567
4579	1.96805	100	0.06408	9.377	0.12	0.3	2183.88	9.377	0.0950303	0.0950303	0.0310358
4537	2.00499	100	0.06262	9.434	0.107	0.3	2204.1	9.434	0.112198	0.112198	0.0301343
4496	2.04094	100	0.06214	9.735	0.107	0.3	2224.2	9.735	0.125449	0.125449	0.0289684
4476	1.93938	100	0.05837	9.601	0.109	0.3	2234.14	9.601	0.079274	0.079274	0.0276186

## Sheet: Fig_S2b
Raw Data	m/z	m/z		Laser Power			Processed Data for Display			m/z
lambda/nm	108.969	126.98	Noise	Power (mw)	ErrPower (mW)	Irradiation time (s)	Wavenumber	Power	IRMPD Yield	108.969	Noise
BIRD	15.6508						cm-1	mW	%	%	%
									Total	n = 3	Noise
6649	14.9381	100	0.35803	4.114	0.095	10	1503.99	4.114	0	0	0.594576
6605	15.41	100	0.36261	4.741	0.125	10	1514	4.741	0	0	0.522543
6562	15.6926	100	0.36847	4.769	0.105	10	1523.93	4.769	0.0599006	0.0599006	0.527649
6519	15.5743	100	0.37745	5.012	0.125	10	1533.98	5.012	0	0	0.514518
6477	16.1781	100	0.37708	5.583	0.137	10	1543.92	5.583	0.641947	0.641947	0.459022
6435	16.8439	100	0.37624	6.197	0.155	10	1554	6.197	1.29989	1.29989	0.409906
6394	16.1669	100	0.36886	6.758	0.134	10	1563.97	6.758	0.519097	0.519097	0.370988
6353	16.4529	100	0.38175	5.864	0.129	10	1574.06	5.864	0.927102	0.927102	0.441232
6313	19.3604	100	0.38489	5.814	0.12	10	1584.03	5.814	4.20334	4.20334	0.436108
6274	31.7964	100	0.44774	5.447	0.112	10	1593.88	5.447	17.436	17.436	0.483524
6234	80.7178	100	0.6738	4.985	0.132	10	1604.11	4.985	54.0241	54.0241	0.559445
6196	150.663	100	0.983977	4.491	0.124	10	1613.94	4.491	87.3959	87.3959	0.636948
6158	212.818	100	1.33945	4.533	0.125	10	1623.9	4.533	100	100	0.67935
6120	113.822	100	0.835416	4.422	0.106	10	1633.99	4.422	76.5378	76.5378	0.651323
6083	43.1735	100	0.52982	4.682	0.121	10	1643.93	4.682	31.4938	31.4938	0.606263
6046	22.5961	100	0.42878	4.866	0.114	10	1653.99	4.866	9.11827	9.11827	0.562927
6010	18.369	100	0.40701	5.204	0.108	10	1663.89	5.204	3.47416	3.47416	0.520202
5974	16.7102	100	0.40413	5.189	0.152	10	1673.92	5.189	1.38031	1.38031	0.526517
5938	15.9419	100	0.39797	5.202	0.114	10	1684.07	5.202	0.381299	0.381299	0.521158
5903	15.6077	100	0.40447	5.12	0.139	10	1694.05	5.12	0	0	0.53972
5869	15.63	100	0.39442	5.544	0.145	10	1703.87	5.544	0	0	0.486057
5834	15.9084	100	0.4217	5.342	0.139	10	1714.09	5.342	0.32867	0.32867	0.53794
5800	16.4845	100	0.4292	5.801	0.14	10	1724.14	5.801	0.973774	0.973774	0.501306
5767	16.2431	100	0.43859	5.472	0.129	10	1734	5.158	0.779981	0.779981	0.577516
5734	15.5843	100	0.41131	5.787	0.158	10	1743.98	5.435	0	0	0.517037
5701	15.7998	100	0.4226	5.884	0.132	10	1754.08	5.556	0.183059	0.183059	0.518886
5669	15.3373	100	0.41578	5.996	0.151	10	1763.98	5.57	0	0	0.509988
5637	15.6741	100	0.41057	6.053	0.159	10	1773.99	5.671	0.028124	0.028124	0.494513
5605	15.0154	100	0.39634	6.252	0.129	10	1784.12	6.252	0	0	0.433113
5574	15.2689	100	0.40484	6.24	0.121	10	1794.04	5.821	0	0	0.475158
5543	15.5631	100	0.4211	6.282	0.154	10	1804.08	5.999	0	0	0.479577
5513	15.8265	100	0.43635	6.401	0.141	10	1813.89	6.401	0.187299	0.187299	0.464918
5482	15.9907	100	0.43211	6.342	0.143	10	1824.15	6.342	0.364946	0.364946	0.463923
5453	15.9168	100	0.42144	6.571	0.152	10	1833.85	6.571	0.275855	0.275855	0.437021
5423	17.1852	100	0.4909	6.487	0.138	10	1844	6.116	1.68818	1.68818	0.540088
5394	16.2198	100	0.44792	6.653	0.157	10	1853.91	6.653	0.581049	0.581049	0.457373
5365	15.4572	100	0.38387	6.631	0.134	10	1863.93	6.325	0	0	0.414644
5336	15.8157	100	0.41276	6.791	0.138	10	1874.06	6.791	0.165674	0.165674	0.414572
5308	15.807	100	0.41012	6.856	0.146	10	1883.95	6.856	0.155491	0.155491	0.40805
5280	15.5535	100	0.38459	6.925	0.167	10	1893.94	6.925	0	0	0.379429
5252	16.3409	100	0.43219	7.103	0.131	10	1904.04	7.103	0.659237	0.659237	0.412855

## Sheet: Fig_S2c
Raw Data	m/z	m/z	m/z		Laser Power			Processed Data for Display			m/z	m/z
lambda/nm	163.002	181.012	199.022	Noise	Power (mw)	ErrPower (mW)	irr (s)	Wavenumber	Power	IRMPD Yield	163	181.01	Noise
BIRD	12.1303	141.986						cm-1	mW	%	%	%	%
										Total	n = 6	n = 7	Noise
7123	13.3918	150.257	100	0.241073	4.446	0.062	1	1403.9	4.446	10.496	1.38886	9.10719	0.265432
7072	12.6032	151.579	100	0.237282	4.37	0.126	1	1414.03	4.37	11.2214	0.527134	10.6943	0.264514
7022	13.4063	153.026	100	0.238628	4.445	0.112	1	1424.1	4.445	13.2269	1.37042	11.8565	0.256288
6974	13.3382	152.691	100	0.241954	4.251	0.107	1	1433.9	4.251	13.4266	1.36127	12.0653	0.272697
6925	13.4229	153.517	100	0.244445	4.499	0.107	1	1444.04	4.499	13.5458	1.36538	12.1804	0.258217
6878	13.1335	153.417	100	0.246573	4.141	0.107	1	1453.91	4.141	14.3201	1.15528	13.1648	0.28396
6831	13.6477	156.318	100	0.254345	4.597	0.125	1	1463.91	4.597	15.9571	1.52768	14.4294	0.256079
6784	13.4674	155.26	100	0.251739	4.486	0.112	1	1474.06	4.486	15.2376	1.39438	13.8432	0.262532
6739	13.6262	158.237	100	0.244207	4.685	0.102	1	1483.9	4.685	17.2497	1.45395	15.7958	0.237366
6693	13.1832	153.482	100	0.245833	4.49	0.097	1	1494.1	4.49	13.3152	1.11715	12.1981	0.260837
6649	13.0015	155.978	100	0.251172	4.188	0.104	1	1503.99	4.188	16.5672	0.971005	15.5962	0.279963
6605	13.4866	157.363	100	0.26426	4.566	0.123	1	1514	4.566	16.8332	1.36432	15.4689	0.265839
6562	13.635	158.908	100	0.248134	4.779	0.128	1	1523.93	4.779	17.4569	1.42548	16.0315	0.235082
6519	13.2137	155.546	100	0.248998	4.899	0.123	1	1533.98	4.899	13.9798	1.03426	12.9455	0.237716
6477	14.5421	164.229	100	0.27042	5.384	0.138	1	1543.92	5.384	19.6973	1.92678	17.7705	0.216044
6435	15.3679	170.236	100	0.277315	6.079	0.145	1	1554	6.079	21.1223	2.17182	18.9505	0.186026
6394	15.0258	168.065	100	0.267089	6.366	0.16	1	1563.97	6.366	18.9219	1.89091	17.031	0.174423
6353	16.6274	174.513	100	0.287893	5.882	0.138	1	1574.06	5.882	24.6307	2.99172	21.639	0.191527
6313	31.8368	216.856	100	0.343044	5.776	0.115	1	1584.03	5.776	45.1214	9.40177	35.7196	0.163663
6274	58.0084	270.228	100	0.392317	5.196	0.123	1	1593.88	5.196	65.5477	17.2708	48.2768	0.147688
6234	115.446	399.142	100	0.600948	4.957	0.122	1	1604.11	4.957	84.6774	24.2696	60.4077	0.141167
6196	186.486	506.793	100	0.808284	4.523	0.1	1	1613.94	4.523	100	32.3382	67.6618	0.149915
6158	89.0503	363.51	100	0.512222	4.65	0.106	1	1623.9	4.65	86.3696	22.2606	64.109	0.148237
6120	36.8546	256.337	100	0.387017	4.427	0.112	1	1633.99	4.427	70.4569	12.5256	57.9313	0.196067
6083	33.4735	252.338	100	0.385144	4.66	0.115	1	1643.93	4.66	65.4011	10.5992	54.8019	0.191266
6046	31.6088	240.365	100	0.349755	4.827	0.121	1	1653.99	4.827	60.0932	9.93168	50.1615	0.178333
6010	25.7423	216.393	100	0.338957	5.549	0.128	1	1663.89	5.549	45.2352	6.99557	38.2397	0.1742
5974	18.074	190.906	100	0.32918	5.351	0.13	1	1673.92	5.351	35.4994	3.84576	31.6536	0.212993
5938	16.5168	181.809	100	0.315038	5.203	0.122	1	1684.07	5.203	31.5924	3.13461	28.4578	0.225131
5903	15.8986	178.361	100	0.309777	5.28	0.099	1	1694.05	5.28	29.0886	2.73059	26.358	0.224472
5869	15.3398	174.811	100	0.305639	5.612	0.15	1	1703.87	5.612	25.3084	2.25418	23.0542	0.214665
5834	15.3493	174.621	100	0.305429	5.64	0.138	1	1714.09	5.64	25.0901	2.25261	22.8375	0.213736
5800	15.1852	173.547	100	0.304262	6.2	0.162	1	1724.14	6.2	22.2384	1.96257	20.2758	0.19547
5767	13.9629	167.883	100	0.323679	5.745	0.122	1	1734	5.745	20.262	1.33904	18.9229	0.236511
5734	14.08	166.936	100	0.296444	6.063	0.128	1	1743.98	6.063	18.7462	1.35874	17.3874	0.206593
5701	14.7352	170.495	100	0.300174	6.41	0.154	1	1754.08	6.41	19.8503	1.66189	18.1884	0.191507
5669	13.8502	168.667	100	0.305287	6.516	0.142	1	1763.98	6.516	18.2012	1.10221	17.099	0.195649
5637	13.7598	169.257	100	0.318101	6.628	0.157	1	1773.99	6.628	18.1378	1.02265	17.1151	0.19964
5605	13.6587	168.306	100	0.322793	6.753	0.16	1	1784.12	6.753	17.295	0.949207	16.3458	0.200471
5574	13.6043	166.37	100	0.308166	6.666	0.13	1	1794.04	6.666	16.5257	0.942008	15.5837	0.196951
5543	12.9383	165.744	100	0.33303	6.666	0.143	1	1804.08	6.666	15.8632	0.521732	15.3415	0.215048
5513	13.4434	165.653	100	0.304321	6.886	0.153	1	1813.89	6.886	15.5634	0.818089	14.7453	0.189602
5482	13.3212	167.95	100	0.3358	6.815	0.148	1	1824.15	6.815	16.8024	0.736839	16.0656	0.207778
5453	13.818	170.295	100	0.339312	7.122	0.155	1	1833.85	7.122	17.3722	0.977393	16.3948	0.19651
5423	13.5677	166.575	100	0.340996	6.728	0.146	1	1844	6.728	16.4584	0.908939	15.5495	0.215635
5394	13.8362	171.249	100	0.407726	7.023	0.142	1	1853.91	7.023	18.053	0.994409	17.0586	0.237682
5365	13.4627	169.081	100	0.362459	6.91	0.178	1	1863.93	6.91	17.1758	0.805037	16.3708	0.218999
5336	13.6727	172.111	100	0.413274	7.031	0.15	1	1874.06	7.031	18.3416	0.893324	17.4483	0.239365
5308	13.7866	173.63	100	0.468089	7.307	0.156	1	1883.95	7.307	18.3314	0.911733	17.4197	0.257678
5280	14.2516	177.347	100	0.493504	7.394	0.139	1	1893.94	7.394	19.7705	1.11887	18.6517	0.260305
5252	13.5702	168.331	100	0.432695	7.307	0.175	1	1904.04	7.307	15.9554	0.826827	15.1286	0.248474
5225	14.7295	180.822	100	0.549446	7.574	0.163	1	1913.88	7.574	20.7398	1.30095	19.4388	0.275018
5198	14.168	180.15	100	0.487	7.668	0.174	1	1923.82	7.668	20.0506	1.01627	19.0344	0.242891
5171	12.393	165.718	100	0.398303	7.649	0.183	1	1933.86	7.649	13.5651	0.148487	13.4166	0.225177
5144	13.6988	175.257	100	0.542051	7.884	0.167	1	1944.01	7.884	17.572	0.791088	16.7809	0.273399
5118	13.7548	179.059	100	0.546309	7.956	0.154	1	1953.89	7.956	18.8034	0.789333	18.0141	0.265457
5092	14.8871	175.621	100	0.735062	7.899	0.165	1	1963.86	7.899	18.1118	1.372	16.7398	0.365832
5066	16.3458	175.816	100	0.92416	8.078	0.135	1	1973.94	8.078	18.2935	2.02692	16.2666	0.444364
5040	17.5496	183.916	100	0.765384	8.131	0.167	1	1984.13	8.131	21.1904	2.42531	18.7651	0.342536
5015	13.8596	174.345	100	0.470173	8.331	0.192	1	1994.02	8.331	16.3618	0.830038	15.5318	0.225678
4990	14.291	175.46	100	0.489587	8.458	0.181	1	2004.01	8.458	16.6554	1.00988	15.6456	0.228828
4965	14.074	179.57	100	0.528959	8.571	0.173	1	2014.1	8.571	17.7226	0.871475	16.8511	0.237164
4941	14.4881	180.989	100	0.514731	8.681	0.151	1	2023.88	8.681	18.0719	1.0302	17.0417	0.224906
4916	14.0564	177.736	100	0.496042	8.716	0.178	1	2034.17	8.716	16.8347	0.860613	15.9741	0.221647
4892	13.6974	175.655	100	0.446093	8.766	0.155	1	2044.15	8.766	15.9372	0.708758	15.2284	0.201767
4869	14.3526	177.576	100	0.551035	8.948	0.17	1	2053.81	8.948	16.4412	0.966254	15.475	0.239599
4845	13.5062	170.022	100	0.645064	9.106	0.149	1	2063.98	9.106	13.3826	0.625998	12.7566	0.293507
4822	15.6567	176.912	100	0.804881	9.171	0.212	1	2073.83	9.171	16.2378	1.48912	14.7487	0.339885
4798	16.2126	180.211	100	0.815166	9.26	0.209	1	2084.2	9.26	17.2145	1.66104	15.5535	0.331686
4776	15.4566	179.006	100	0.782185	9.157	0.175	1	2093.8	9.157	16.8332	1.38778	15.4455	0.326342
4753	16.2654	176.622	100	0.83032	9.375	0.187	1	2103.93	9.375	15.9794	1.70423	14.2751	0.34221
4730	14.9304	183.192	100	0.735498	9.396	0.167	1	2114.16	9.396	17.4384	1.10957	16.3289	0.291458
4708	14.5368	176.272	100	0.684868	9.423	0.209	1	2124.04	9.423	15.2742	1.00175	14.2724	0.285097
4686	14.885	178.968	100	0.706799	9.476	0.2	1	2134.02	9.476	16.0907	1.11545	14.9753	0.286206
4664	14.9148	175.454	100	0.71622	9.502	0.21	1	2144.08	9.502	15.0139	1.15319	13.8607	0.296624
4643	15.2748	179.397	100	0.651947	9.577	0.193	1	2153.78	9.577	16.1544	1.25251	14.9018	0.259689
4621	17.3717	184.6	100	0.953421	9.735	0.21	1	2164.03	9.735	17.8268	1.95248	15.8744	0.355165
4600	16.1191	184.335	100	0.801562	9.823	0.18	1	2173.91	9.823	17.2843	1.48784	15.7964	0.298989
4579	15.8933	181.369	100	0.815343	9.761	0.247	1	2183.88	9.761	16.557	1.44404	15.113	0.312886
4558	17.0463	187.072	100	0.866798	10.054	0.192	1	2193.94	10.054	17.7774	1.74779	16.0296	0.308177
4537	16.34	189.322	100	0.803216	9.872	0.185	1	2204.1	9.872	18.4739	1.50876	16.9652	0.287874
4517	16.0525	181.472	100	1.05927	9.948	0.174	1	2213.86	9.948	16.3147	1.4741	14.8406	0.398121
4496	18.4715	189.631	100	1.22432	10.088	0.169	1	2224.2	10.088	18.6344	2.18878	16.4457	0.422595
4476	19.6932	188.875	100	1.25726	9.921	0.201	1	2234.14	9.921	19.0538	2.64642	16.4074	0.439943
